# Supplementary material for: Identification and characterization of a new source of adult human neural progenitors
Source: Cell Death Dis. 2017 Aug 10;8(8):e2991–. doi: 10.1038/cddis.2017.368 (PMC5596556; doi:10.1038/cddis.2017.368)
Supplement: Supplementary Table 2 [file cddis2017368x2.xls]

## Sheet: Sheet1
Supplementary Table 2. Flow cytometry analysis of surface and intracellular markers on fresh and culture expanded cell
Sample	CD133	CD15	Nestin	A2B5	EGFR	PDGFR-α	PDGFR-β	PDGF-b	CXCR4	CD166	CD44	CD105	CD90	CD73	CD9	NGFR	aSMA	CD146	CD24	CD29	CD49	CD56	CD59	CD61	CD106	GFAP/1B4	rGFAP	BIII	MAP2	Nurr1	Neun	O4	DCx	S100	vimentin	mPTEN	CD31	CD34	CD45	cKit	Sox2	SOX5	SOX8	Sox9	YKL40	CD248	Ki67	Aqu9
H1411 Fr	0	0	0	0	0	0	0.88	0	0.01	0	0.64	0	0.75	0	0	0	0	0	0	0	0	0.08	0	0.07	0.04	0.02	0.24	0.85	0.72	0	0	0	0.03	0.54	0.12	0.62	0	0	0	0.02	0.01	0	0	0	0.01	0.02	0	0
H1411 AD1	0	0.01	0.99	0	0.35	0.99	0.98	0.59	0.98	0.95	1	0.85	0.99	0.96	0.21	0.01	0.94	0.37	0.01	0.03	0.03	0.01	0.95	0.99	0.74	0	0.86	0.99	0.51	0.72	0.05	0.03	0	0.9	0.87	0.99	0	0	0.04	0.5	0.09	0.02	0.91	0.02	0	0.96	0.38	0.33
H1411 AD10	0	0	0.95	0.04	0.98	0.72	0.97	0.27	0.99	0.99	1	0.9	0.9	1	0.99	0.02	0.99	0.11	0	0.88	0	0.13	0.99	0.7	0.86	0	0.99	1	0.86	0.05	0.02	0	0	0.91	0.57	0.99	0	0	0.05	0.6	0.11	0.22	1	0	0	0.88	0.05	0.02
H1423 Fr	0	0.01	0	0	0	0	0.88	0	0.03	0.12	0.97	0.01	0.91	0	0.1	0	0	0	0.03	0	0.02	0.01	0.13	0.02	0.02	0.06	0.06	0.22	0.88	0	0.01	0.01	0.02	0.7	0.12	0.23	0	0	0.02	0	0.01	0.01	0.02	0	0.03	0.03	0.02	0
H1423 AD1	0.01	0	0.34	0.22	NA	0.29	0.89	0.45	0.48	0.63	0.96	0.5	0.9	0.92	0.11	0	0.75	0.04	0.01	0.28	0.1	0.02	0.96	0.93	0.2	0.02	0.51	0.53	0.83	0.42	0	0	0.01	0.26	0.29	0.71	0.02	0	0.03	0.37	0.03	0.05	0.5	0.01	0.03	0.36	0.01	0.33
H1423 AD10	0	0	0.97	0.02	NA	0.05	0.98	0.92	0.9	0.99	1	0.46	0.76	0.97	0.49	0	0.99	0.5	0.18	0.2	0.02	0.59	0.99	0.99	0.84	0	0.86	0.58	0.96	0.99	0	0	0	0.83	0.66	0.96	0.02	0	0.05	0.75	0	0.03	0.98	0	0.01	0.59	0.02	0.4
H1332 Fr	0	0.01	0	0	0.04	0.04	0.7	0	0.04	0.03	0.65	0	0.92	0.01	0.22	0.15	0	0.03	0.01	0	0	0	0.01	0.03	0	0.13	0.13	0.27	0.16	0	0.03	0	0.01	0.67	0.02	0.07	0	0	0	0	0	0	0	0	0	0	0	0
H1332 AD1	0	0	0.99	0.15	0.99	0.73	0.99	0.99	0.87	0.99	1	0.97	0.56	1	0.88	0	0.98	0.44	0.16	0.97	0.02	0.04	1	0.97	0.85	0.35	0.98	0.92	0.93	0.99	0.34	0.18	0	0.66	0.49	0.99	0.03	0.01	0.26	0.9	0.95	0.02	0.98	0.3	0	0.95	0.24	0.38
H1332 AD10	0	0.04	0.99	0	0.94	0.99	0.96	0.98	1	1	1	0.87	0.55	1	0.33	0	0.94	1	0.01	0.94	0	0.01	1	0.98	0.72	0	0.97	1	0.98	0.99	0.14	0.21	0	0.98	0.76	0.98	0.01	0	0.01	0.94	0.87	0.02	0.96	0.92	0	0.63	0.17	0.86
H1339 Fr	0	0.02	0.01	0.04	0	0.09	0.95	0	0.18	0.23	0.91	0	0.94	0	0.23	0.01	0	0.11	0.1	0.02	0	0	0.04	0.08	0.02	0.19	0.23	0.57	0.31	0.09	0.01	0.02	0	0.37	0.12	0.55	0.01	0	0	0	0.01	0	0	0	0	0	0	0
H1339 AD1	0.01	0.02	0.95	0.22	0.86	0.85	0.89	0.93	0.91	0.98	1	0.98	0.91	1	0.9	0.08	0.99	0.86	0.24	0.93	0.21	0.01	1	0.89	0.62	0.31	0.81	0.84	0.96	0.73	0	0	0.08	0.77	0.98	0.78	0.03	0	0.2	0.83	0.7	0.04	0.91	0.76	0.04	0.46	0.93	0.15
H1339 AD10	0	0	0.79	0.09	0.95	0.6	0.97	0.96	0.14	0.99	1	0.99	0.97	1	0.97	0.25	0.99	0.72	0.21	0.89	0	0.09	1	0.89	0.91	0.04	0.92	0.92	0.97	0.57	0.03	0.18	0	0.57	0.97	0.97	0.02	0	0.07	0.88	0.94	0.13	0.96	0.87	0	0.9	0.97	0.92
H1404 Fr	0	0.01	0.01	0.02	0.04	0.06	0.7	0.09	0.06	0.55	0.77	0	0.73	0.41	0.69	0.01	0.32	0.36	0.04	0	0	0.25	0.59	0.07	0.01	0.28	0.59	0.58	0.57	0.07	0.21	0.01	0.09	0.63	0.18	0.17	0.01	0	0.03	0.12	0	0.02	0.23	0.03	0.02	0	0.01	0.02
H1404 AD1	0	0	0.94	0.43	0.92	0.97	0.99	0.93	0.97	0.92	1	0.98	0.99	0.94	0.87	0.05	0.96	0.22	0.29	0.78	0.04	0.8	0.99	0.98	0.93	0	0.94	0.94	0.57	0.92	0	0.01	0.02	1	0.95	0.92	0	0.01	0.91	0.89	0.95	0.28	0.98	0.87	0	0.85	0.23	0.05
H1404 AD10	0	0	0.77	0.12	0.76	0.45	0.97	0.54	0.64	0.99	0.97	0.66	0.99	0.99	0.97	0.31	0.96	0.05	0.32	0.91	0	0.01	1	0.97	0.94	0	0.76	0.21	0.16	0.98	0.01	0	0	0.69	0.95	0.72	0.01	0	0.48	0.11	0.49	0.01	0.97	0	0.03	0.63	0.05	0
H1401 Fr	0	0.01	0.03	0	0	0.04	0.74	0.1	0.02	0.33	0.78	0	0.59	0.2	0.44	0.02	0.01	0	0.03	0.01	0	0.04	0.41	0.33	0	0.13	0.45	0.46	0.26	0.15	0.15	0.05	0.12	0.58	0.05	0.2	0	0	0.02	0.14	0	0	0.01	0	0.23	0	0	0.01
H1401 AD1	0	0.15	0.99	0.01	0.88	0.99	0.99	0.96	0.72	0.99	1	0.99	0.63	1	0.84	0.86	1	0.73	0.03	0.92	0.02	0	0.97	0.96	0.27	0	0.93	0.91	0.96	0.98	0.88	0.01	0.09	0.72	0.99	0.97	0.01	0	0	0.96	0.03	0.02	1	0.01	0.01	0.95	0.5	0.17
H1401 AD10	0	0	0.97	0.01	0.95	0.97	0.98	0.87	0.29	0.97	1	0.98	0.36	1	0.8	0.88	0.99	0.11	0	0.26	0.01	0	1	0.98	0.32	0	0.94	0.92	0.99	0.94	0.97	0.06	0.08	0.93	1	0.99	0	0	0.02	0.33	0.08	0.02	0.97	0	0.02	0.98	0.09	0.02
H1702 Sp	0	0	0	0	0	0	0.64	0	0.01	0.03	0.44	0	0.97	0.02	0.21	0	0	0	0	0	0	0.01	0.47	0.01	0	0	0.03	0.44	0.33	0	0	0	0	0.65	0	0	0	0	0	0	0	0	0	0	0	0	0	0
H1702 AD10	0	0	0.8	0	0.01	0.32	0.69	0.1	0.05	0.87	0.97	0.43	0.56	0.9	0.53	0	0.4	0.94	0	0.54	0	0	0.97	0.03	0.06	0.05	0.85	0.72	0.54	0.62	0.08	0	0.03	0.41	0.81	0.61	0.02	0	0.04	0.54	0.47	0.01	0.58	0.7	0.09	0.82	0.16	0.18
H1703 Sp	0	0	0.07	0	0	0	0.22	0	0	0	0.11	0	0.78	0	0.07	0	0	0	0	0	0	0	0.11	0.03	0.01	0	0.04	0.07	0.18	0	0.01	0	0.01	0.19	0	0.02	0	0	0	0	0.01	0.01	0	0	0	0	0	0
H1703 Sp to AD10	0	0	0.59	0	0	0.52	0.74	0.07	0.12	0.86	0.95	0.25	0.84	0.8	0.57	0	0.29	0.89	0	0.44	0.1	0	0.94	0.08	0.16	0	0.63	0.76	0.65	0.73	0.36	0.06	0	0.58	0.72	0.61	0.06	0	0.01	0.36	0.63	0.04	0.46	0.67	0.04	0.54	0.08	0.04
H1703 AD10	0	0	0.75	0	0.26	0.58	0.79	0.15	0.03	0.94	0.99	0.78	0.81	0.98	0.68	0	0.62	0.86	0.02	0.75	0.12	0.01	0.99	0.03	0.07	0	0.92	0.9	0.66	0.74	0.42	0	0.07	0.61	0.89	0.57	0.01	0.01	0.01	0.52	0.55	0.02	0.75	0.87	0.03	0.84	0.5	0.32
Mann–Whitney test on paired 18 samples from 6 patients ( Fr vs AD1 and AD10)
P-Value	NS	NS	0.0009	0.0444	0.0013	0.0017	0.0029	0.0014	0.0009	0.0009	0.0015	0.0009	NS	0.0009	0.022	NS	0.0009	0.0099	NS	0.0009	0.075	NS	0.0009	0.0009	0.0009	0.0394	0.0012	0.0244	0.0349	0.0024	NS	NS	NS	0.0349	0.0009	0.0009	NS	NS	0.0168	0.0017	0.0037	0.0038	0.0009	0.0836	NS	0.0009	0.0017	0.0042
Abbreviation: Fr, freshly isolated cells; AD1, adherent cells expanded in cutlure condtion supplied with 1% FBS+TGFα+bFGF; AD10, adherent cells expanded in culture condition supplied with 10% FBS; Sp, Cells from serum-free sphere culture supplied with EGF and bFGF; Sp to AD10. transfered cells from sphere culture to adherent serum culture with 10% FBS; NS, not significant; NA, not available.
Note: Cells from Neurosphere cultures are from P1 in these experiments.
