# Supplementary material for: Identification and characterization of a new source of adult human neural progenitors
Source: Cell Death Dis. 2017 Aug 10;8(8):e2991–. doi: 10.1038/cddis.2017.368 (PMC5596556; doi:10.1038/cddis.2017.368)
Supplement: Supplementary Table 3 [file cddis2017368x3.xls]

## Sheet: Sheet1
Supplementary Table 3. Flow cytometry analysis of surface and intracellular markers in cells from adherent serum cultures that were transferred to neurosphere culture after P5-P7.
Sample	CD133	CD15	Nestin	A2B5	EGFR	PDGFR-α	PDGFR-β	PDGF-b	CXCR4	CD166	CD44	CD105	CD90	CD73	CD9	NGFR	aSMA	CD146	CD24	CD29	CD49	CD56	CD59	CD61	CD106	GFAP/1B4	rGFAP	BIII	MAP2	Nurr1	Neun	O4	DCx	S100	vimentin	mPTEN	CD31	CD34	CD45	cKit	Sox2	SOX5	SOX8	Sox9	YKL40	CD248	Ki67	Aqu9
H1702 AD10	0	0	0.8	0	0.01	0.32	0.69	0.1	0.05	0.87	0.97	0.43	0.56	0.9	0.53	0	0.4	0.94	0	0.54	0	0	0.97	0.03	0.06	0.05	0.85	0.72	0.54	0.62	0.08	0	0.03	0.41	0.81	0.61	0.02	0	0.04	0.54	0.47	0.01	0.58	0.7	0.09	0.82	0.16	0.18
H1702 AD10 to NS	0	0	0.12	0	0.05	0.18	0.67	0.09	0.04	0.34	0.98	0.14	0.39	1	0.15	0.04	0.19	0.54	0	0.12	0.11	0	0.96	0.12	0.08	0	0.24	0.5	0.23	0.18	0.14	0.01	0.04	0.2	0.14	0.42	0.01	0	0	0.15	0.12	0.08	0.2	0.13	0.05	0.3	0.1	0.14
H1703 AD10	0	0	0.75	0	0.26	0.58	0.79	0.15	0.03	0.94	0.99	0.78	0.81	0.98	0.68	0	0.62	0.86	0.02	0.75	0.12	0.01	0.99	0.03	0.07	0	0.92	0.9	0.66	0.74	0.42	0	0.07	0.61	0.89	0.57	0.01	0.01	0.01	0.52	0.55	0.02	0.75	0.87	0.03	0.84	0.5	0.32
H1703 AD10 to NS	0	0	0.04	0	0	0.05	0.41	0.01	0.02	0.22	0.98	0.05	0.68	0.98	0.04	0.01	0.02	0.13	0	0.05	0.01	0.01	0.96	0	0.01	0.02	0.17	0.16	0.05	0.06	0.03	0	0	0.03	0.07	0.29	0.01	0	0	0.04	0.03	0	0.06	0.04	0	0.07	0.01	0.02
h skin Fibroblasts	0	0	0.38	0	0	0.88	0.88	0	0.22	0.71	0.99	0	0.96	1	0.78	0.07	0.99	0	0.02	0.19	0.2	0.01	1	0.58	0.04	0	0.93	0.46	0.38	0.03	0.02	0.08	0.02	0.9	0.81	0.99	0.01	0	0.02	0.52	0.04	0	0.01	0	0.06	0.98	0	0.01
[truncated: 10 more columns]
