# Supplementary material for: Identification and characterization of a new source of adult human neural progenitors
Source: Cell Death Dis. 2017 Aug 10;8(8):e2991–. doi: 10.1038/cddis.2017.368 (PMC5596556; doi:10.1038/cddis.2017.368)
Supplement: Supplementary Table 4 [file cddis2017368x4.xls]

## Sheet: 2321
SYMBOL	Info0	H1446 UA Fr	H1411 UA Fr	H1446 UA Sp	H1411 UA AD10	H1339 UA AD1	H1411 UA AD1	H1339 UA AD10	H1404 UA Fr	H1339 UA Fr	H1404 UA AD1	H1401 UA AD10	H1423 UA AD10	NFCs	BM MSCs	H1401 Fr	H1401 AD1	AT MSCs	H0991 SVZ AD1	H0980 GM AD1	H0980 WM AD1	H1004 HPC AD1	H1004 SVZ AD1	H0980 HPC AD1	H0980 SVZ AD1	H0995 HPC AD1	H0995 SVZ AD1	GM1 Fr	GM AD1	WM Fr	WM AD1	SVZ Sp1	SVZ Sp3	SVZ Sp4	SVZ Sp5	SVZ Sp2	GSC SP
A4GALT	A4GALT	-1.4054841995239258	-1.5804287195205688	-1.6387733221054077	1.7104741334915161	1.1163583993911743	0.41465267539024353	2.2782135009765625	-1.5756126642227173	-1.1293877363204956	2.2394187450408936	2.068274736404419	1.4534629583358765	-1.6851309537887573	1.219673991203308	-0.7222790718078613	3.0324249267578125	1.7072237730026245	0.5991079807281494	1.9026437997817993	1.6048564910888672	0.2808321714401245	2.6716835498809814	2.533973455429077	0.735590934753418	2.083648920059204	-0.8181589841842651	-1.2536324262619019	1.6093831062316895	-1.3065153360366821	1.0053808689117432	-0.3912065327167511	-0.2522604167461395	-0.3955936133861542	-0.3831578195095062	-0.4105969965457916	-0.20501767098903656
AADAC	AADAC	-0.17388637363910675	-0.39207029342651367	-9.897229028865695E-4	0.3650527894496918	-0.006862671114504337	2.808063268661499	-0.17785879969596863	-0.041556842625141144	0.12343667447566986	1.5966682434082031	0.26794350147247314	0.031510502099990845	0.21072041988372803	0.08581492304801941	-0.0982242077589035	-0.5778332352638245	-0.16907167434692383	-0.02798517793416977	0.5049337148666382	0.8118239045143127	0.30841371417045593	-0.47006160020828247	-0.6651767492294312	-0.4462099075317383	-0.014499201439321041	0.3217107355594635	-0.04826837405562401	0.025600837543606758	-0.19570937752723694	-0.05521868169307709	-2.165268659591675	-1.5395005941390991	-1.6121701002120972	-0.6848840713500977	-1.490945816040039	-1.7695890665054321
AARS	AARS	-0.15400859713554382	0.7067546844482422	1.6438243389129639	0.23565196990966797	0.09062909334897995	-1.2575783729553223	0.3103107810020447	1.178958773612976	-0.2527587115764618	-0.8297218680381775	-0.7303347587585449	0.8647646903991699	0.7690333724021912	0.30879685282707214	-0.6343961954116821	0.046575263142585754	-0.43801528215408325	-0.9087841510772705	-1.0043396949768066	0.8293891549110413	-0.3505277633666992	-0.09629356116056442	0.3975259065628052	0.1560923159122467	0.698602020740509	-0.8615508675575256	1.0609482526779175	-0.09146267920732498	1.3056162595748901	1.2148886919021606	2.228541135787964	2.624251365661621	2.3376224040985107	2.1895718574523926	2.3735828399658203	2.1164345741271973
AATK	AATK	1.9508466720581055	2.1794273853302	1.5452592372894287	-0.2548910975456238	0.1503324806690216	-0.01826183870434761	-0.9606819152832031	2.3689448833465576	1.189336895942688	-0.9193314909934998	-1.0346354246139526	0.8945058584213257	-0.7886000871658325	-0.9197832345962524	1.2388584613800049	-0.841511607170105	-0.7628824710845947	-0.9587211608886719	-0.8997739553451538	-0.8839367032051086	-0.9705019593238831	-0.8976631164550781	-1.1655265092849731	-1.2059509754180908	-1.1019830703735352	-1.013171672821045	0.928111732006073	-0.9478099346160889	2.504805564880371	-0.9814928770065308	1.0086767673492432	1.0141968727111816	0.7417337894439697	1.0755493640899658	0.8020927906036377	0.38051533699035645
ABAT	ABAT	0.4319869875907898	0.07896409183740616	0.9656851291656494	-0.21350660920143127	0.5504557490348816	0.5526354908943176	-0.022524656727910042	-0.2764815390110016	1.009880542755127	0.08849264681339264	0.06612353026866913	0.3645162284374237	0.6040242314338684	-0.6034493446350098	0.5268024802207947	0.061415895819664	-0.08818306028842926	0.09661129117012024	0.0738084614276886	-0.05646859481930733	0.13766565918922424	-0.4309319257736206	0.5565943717956543	0.046322908252477646	0.3468620181083679	-0.4076150357723236	-0.03372325375676155	0.4145047068595886	-0.006998882628977299	-0.16349460184574127	2.0810537338256836	1.1250770092010498	1.585729956626892	1.700452208518982	1.183056116104126	0.27408507466316223
ABCA4	ABCA4	-0.5641695261001587	-0.6940355896949768	-1.0200577974319458	2.600908041000366	-1.1335819959640503	2.288276433944702	2.123710870742798	-0.9374004602432251	-0.46939828991889954	3.607679843902588	1.8986345529556274	1.1351555585861206	-1.0149794816970825	-1.17256498336792	-1.0614001750946045	0.5131499171257019	-1.0699577331542969	-1.00834321975708	2.4156198501586914	-1.2198845148086548	0.59718257188797	1.1548572778701782	1.4210439920425415	0.6663964986801147	0.9124404191970825	0.19437295198440552	-0.46121081709861755	0.3578392267227173	-0.7344760894775391	0.19566035270690918	-0.24064825475215912	-0.5730670690536499	-0.7011910676956177	-1.5272855758666992	-0.9680812358856201	-0.342695027589798
ABCC8	ABCC8	0.8877803087234497	1.8796619176864624	0.23264490067958832	-0.6944665312767029	-0.6136707663536072	-0.6584020256996155	-1.044682502746582	2.2358033657073975	0.3520357012748718	-0.8468716144561768	-0.7277705073356628	-0.8649501204490662	0.8409010171890259	-0.6350446343421936	0.8283496499061584	-0.7551999092102051	-0.7822445034980774	-0.9182366728782654	-0.9610759019851685	-0.8695536255836487	-0.6774915456771851	-0.761588990688324	-0.6037458181381226	-0.8344157338142395	-0.6813477873802185	-0.5504850745201111	2.6917080879211426	-0.7350932359695435	1.7732468843460083	-0.6650577783584595	1.1812043190002441	1.3941737413406372	1.3485811948776245	1.2811185121536255	1.198414921760559	0.9889935255050659
ABCG5	ABCG5	0.15318448841571808	-0.2053491175174713	-0.11265022307634354	-0.5762406587600708	-0.3294968605041504	-0.49931323528289795	-0.7796663045883179	0.22697031497955322	-0.40537357330322266	-0.36295410990715027	-0.38193681836128235	-0.03942488133907318	-0.4609183073043823	-0.6438609957695007	-0.3769740164279938	-0.48164239525794983	0.02185152657330036	0.28215473890304565	0.8596234917640686	-0.2915983200073242	1.4070496559143066	0.9638243317604065	1.3932116031646729	0.7866675853729248	0.901372492313385	0.949692964553833	0.4458393156528473	1.0630874633789062	-0.10019338876008987	1.0489102602005005	-2.8299965858459473	-2.4107279777526855	-0.6608147621154785	-0.3401758372783661	-1.1467742919921875	-1.1181749105453491
ABHD2	ABHD2	-0.6939083337783813	-0.8011171221733093	2.437753438949585	-0.2797647714614868	0.10720889270305634	0.43533772230148315	-0.6643118858337402	-0.7342807650566101	-0.5293299555778503	0.5553324818611145	-0.744020402431488	0.23719406127929688	0.07703857123851776	0.9301235675811768	0.9054948687553406	1.0849558115005493	-0.485103964805603	-0.8389366865158081	-1.1361111402511597	-0.48559215664863586	0.8287349343299866	0.8589140772819519	1.255552887916565	0.8353556394577026	0.46049875020980835	1.2867923974990845	-0.3191898465156555	0.8054566979408264	-0.4577052593231201	1.1435781717300415	2.3376224040985107	1.1320343017578125	2.4258830547332764	2.1315207481384277	2.4331061840057373	0.5927185416221619
ABHD4	ABHD4	-1.1619369983673096	-0.5966025590896606	0.7595929503440857	0.4642815589904785	0.790820837020874	-0.682600736618042	0.8410398364067078	-0.7427266836166382	-0.9458665251731873	-0.6729836463928223	1.4362425804138184	0.8819831609725952	-0.06244836747646332	-0.011330710723996162	-0.3282735049724579	0.431332528591156	2.5103533267974854	-0.5476908087730408	2.074288845062256	0.39893659949302673	-0.6936750411987305	-0.7444700002670288	-0.19551286101341248	0.11166005581617355	0.7549487352371216	-0.575761079788208	-0.6619040369987488	2.0970711708068848	0.6782998442649841	1.2713111639022827	1.657240629196167	1.4717230796813965	1.3955897092819214	1.6328688859939575	1.8517656326293945	0.658189058303833
ABHD6	ABHD6	1.2163875102996826	2.481003522872925	2.8148276805877686	-1.133055329322815	-0.8527323007583618	-0.938656747341156	-0.5761805772781372	2.568301200866699	-0.22870880365371704	-0.20950207114219666	-0.8796646595001221	-1.0604218244552612	-1.044682502746582	-0.70033198595047	1.1973378658294678	-0.4741537272930145	-0.6047734022140503	-0.6147910356521606	0.24792803823947906	-0.08818306028842926	-0.9524672031402588	-1.3557003736495972	-1.4835238456726074	-1.1200419664382935	-0.905398428440094	-0.9931175112724304	1.101509690284729	-0.8776370286941528	2.223616361618042	-0.7634004950523376	1.2514379024505615	1.2647103071212769	1.031456708908081	1.4422937631607056	1.240199089050293	0.5989153385162354
ABI3BP	ABI3BP	-3.0027015209198	-2.023836612701416	-2.3273086547851562	3.883662700653076	4.476537704467773	3.8236184120178223	3.5878422260284424	-1.6089839935302734	-2.627222776412964	4.050985336303711	2.863433837890625	3.0160913467407227	-2.360018014907837	0.9609624147415161	-2.8548743724823	2.2112555503845215	1.4775391817092896	4.3212571144104	3.0634944438934326	0.8111678957939148	0.7940390110015869	1.7335480451583862	-0.047271110117435455	1.5255308151245117	1.4883573055267334	-0.7650327086448669	-2.4411137104034424	0.9579662084579468	-1.6559008359909058	2.1151888370513916	-0.1923510581254959	-0.8625994324684143	-0.9024948477745056	-0.4897177219390869	-0.334079384803772	-0.09888821840286255
ABLIM3	ABLIM3	-0.9913546442985535	1.0051730871200562	1.615830421447754	-1.276512861251831	1.5698614120483398	-0.5609320402145386	-1.4808069467544556	-0.5413978099822998	1.170755386352539	-1.6258630752563477	0.3533107042312622	-1.1590240001678467	-1.231652855873108	-1.365108609199524	0.33677613735198975	-0.06802001595497131	-0.9827706813812256	-0.1631162166595459	-1.3887165784835815	1.31982421875	0.569648027420044	0.8520416021347046	2.3007421493530273	1.9268989562988281	2.2696821689605713	1.2178757190704346	1.1150732040405273	1.630598783493042	0.7825857400894165	1.5769788026809692	1.8063435554504395	1.752806305885315	1.712051272392273	1.9568548202514648	1.9863396883010864	0.6781905293464661
ACAA1	ACAA1	0.9512567520141602	1.019256830215454	1.0798444747924805	-0.43586283922195435	-1.3676007986068726	-0.050661198794841766	0.48290640115737915	1.088112235069275	0.7114331722259521	-0.5787340402603149	-0.720990002155304	-0.056884732097387314	-0.3063706159591675	-0.1231260597705841	1.2440799474716187	-0.39040040969848633	-0.35539790987968445	-0.555044949054718	0.1779647022485733	-0.47594836354255676	-0.4093433618545532	-0.36385810375213623	-0.005673428066074848	-0.13754066824913025	-1.17438542842865	-0.5566079020500183	0.908083975315094	1.064942717552185	1.5292518138885498	0.01789897307753563	1.0863217115402222	1.2510082721710205	1.1575901508331299	1.216784954071045	1.0678234100341797	1.20615553855896
ACADVL	ACADVL	0.9285809397697449	-0.4651879072189331	2.306722640991211	1.377578854560852	1.3918731212615967	1.381150245666504	2.2004294395446777	-0.6747812628746033	-1.122661828994751	1.3971083164215088	2.123710870742798	1.6229863166809082	0.3104349374771118	2.615319013595581	0.12512890994548798	1.183056116104126	0.7607077956199646	-0.10593350231647491	0.13715983927249908	-0.655650794506073	-0.9332470297813416	-0.8064219355583191	-0.8776370286941528	-0.8987745046615601	-1.5045650005340576	-1.0243871212005615	-0.9931175112724304	-0.48467862606048584	-1.182530164718628	-0.11204613745212555	1.5603052377700806	1.4445350170135498	1.4871022701263428	1.5191136598587036	1.5514309406280518	1.679856777191162
ACAT2	ACAT2	-0.412741482257843	-0.6944665312767029	-0.6504881978034973	-0.17494718730449677	-1.0525516271591187	0.14326556026935577	-0.5824921727180481	-0.5791558623313904	-0.45388028025627136	1.8182533979415894	-0.26658010482788086	-0.4524977207183838	-0.6882365942001343	-0.963661789894104	-0.43890562653541565	-0.8374221324920654	-0.6847238540649414	1.5603052377700806	0.614099383354187	1.447550654411316	2.248342752456665	1.151808738708496	0.39319342374801636	2.554035186767578	0.46849191188812256	3.302091598510742	-0.6342869400978088	-0.24404050409793854	-0.5079470872879028	0.420244961977005	1.723036289215088	1.8570200204849243	2.3810160160064697	1.900604486465454	1.53158700466156	1.9497289657592773
ACLY	ACLY	-1.2265628576278687	-1.1415456533432007	-0.5865644216537476	-0.30444180965423584	0.4053587019443512	2.4079232215881348	-0.5971270203590393	-0.9336203932762146	-1.3039748668670654	2.185034990310669	1.1301450729370117	-0.3429374098777771	0.5190722942352295	1.6261508464813232	-1.317358136177063	0.49184897541999817	-0.4606943130493164	1.1886680126190186	-0.27638086676597595	1.0429264307022095	1.8465062379837036	1.116655945777893	0.9077922105789185	2.169555425643921	1.2160522937774658	1.7249997854232788	-0.9336203932762146	0.9024690389633179	-0.8334008455276489	1.6198480129241943	2.3293800354003906	2.039154052734375	2.0457170009613037	1.8934890031814575	2.2589633464813232	2.161309242248535
ACO2	ACO2	1.9335401058197021	1.472292184829712	0.7196409702301025	-1.15993070602417	-1.1139777898788452	-1.3733580112457275	1.1192200183868408	1.6497845649719238	2.133204221725464	-1.1335819959640503	-1.372705101966858	-0.8103494644165039	-0.10500141233205795	-1.1528953313827515	1.7841637134552002	-0.6870014071464539	-1.2037646770477295	-0.7181544303894043	1.2009084224700928	0.838363528251648	-0.9034915566444397	-1.329540729522705	-0.6084537506103516	-0.6331623792648315	-0.40200579166412354	-0.6205653548240662	1.2776745557785034	-0.5334262251853943	1.1301450729370117	-0.27426016330718994	0.9627829194068909	0.9201844334602356	0.9004529714584351	0.9900901913642883	0.9046581983566284	0.8767680525779724
ACOT6	ACOT6	0.8446046113967896	0.8306044936180115	-0.1548563688993454	0.21687716245651245	0.4906656742095947	0.3647426962852478	-0.32549890875816345	0.28607863187789917	0.2160678505897522	0.6001843810081482	0.4840417206287384	0.5796053409576416	-0.48816365003585815	0.06464418023824692	0.7247831225395203	0.3650527894496918	-0.05492660403251648	0.41366106271743774	0.8364459872245789	1.1216905117034912	-0.2945045232772827	-0.3229617774486542	0.00897426437586546	-0.23768503963947296	-0.7493453621864319	-0.6453673839569092	-0.15869498252868652	0.01694742776453495	0.10816583782434464	-0.05737327039241791	-2.3878135681152344	-1.1522337198257446	-1.4391353130340576	-2.3072173595428467	-1.0577516555786133	-3.2082865238189697
ACOT7	ACOT7	0.6161187887191772	0.046575263142585754	-0.3016624450683594	-0.1639755517244339	0.249190092086792	-0.21663226187229156	-0.22719523310661316	0.6873487830162048	-0.16469797492027283	0.27219510078430176	-0.24510715901851654	0.3318890929222107	0.2179093211889267	0.18241667747497559	0.3664543330669403	0.3342578113079071	0.18039602041244507	0.2845544219017029	-0.021459117531776428	0.0029776296578347683	0.5604329109191895	1.0081055164337158	-0.24158360064029694	-0.19702087342739105	0.1763588935136795	0.11835339665412903	0.7135314345359802	0.3421994149684906	0.01837792433798313	0.11599564552307129	1.7352102994918823	2.504805564880371	2.5132572650909424	2.446772813796997	2.007244825363159	1.585729956626892
ACSL1	ACSL1	1.382462501525879	2.1499032974243164	2.267925262451172	0.2419695407152176	1.2235677242279053	-0.6701154708862305	0.36029237508773804	2.423647165298462	1.1407300233840942	0.42497655749320984	0.7599242329597473	-0.13100355863571167	-1.5610307455062866	-1.0008598566055298	1.1343008279800415	-1.0432796989334747E-4	-0.419455349445343	0.14448298513889313	-0.29615291953086853	-0.3010796010494232	-0.3158923089504242	-0.5259133577346802	-0.334079384803772	-0.09942629188299179	-0.7464325428009033	-0.6086743474006653	-1.1905442476272583	-1.5756126642227173	0.9198801517486572	-1.9788212776184082	1.2124998569488525	1.2429635524749756	1.2784333229064941	1.1929326057434082	1.2872852087020874	0.6745502352714539
ACTA2	ACTA2	-2.4201478958129883	-2.627222776412964	-2.9634037017822266	1.752806305885315	2.4601824283599854	3.2956855297088623	0.7204610705375671	-2.617966651916504	-2.8548743724823	-0.5297769904136658	3.6648693084716797	-1.5139081478118896	-1.8033409118652344	2.847748041152954	-2.5245816707611084	2.622331380844116	2.58813738822937	3.9918274879455566	0.2385663092136383	3.490248680114746	3.745110511779785	4.385377407073975	3.234830617904663	4.893514633178711	4.622471332550049	4.0303850173950195	-2.1952784061431885	3.005183696746826	-2.9264912605285645	4.107193470001221	0.6011303663253784	0.3635137379169464	0.37533536553382874	0.4243122935295105	0.41429251432418823	0.7594101428985596
ACTB	ACTB	-1.2421237230300903	-0.7362848520278931	1.2709436416625977	-0.19008658826351166	0.9420166015625	0.2034347653388977	-0.9084118604660034	-0.37441912293434143	-1.0437654256820679	0.08614004403352737	1.101893663406372	-0.829165518283844	-0.9562756419181824	0.6853653192520142	0.09396488964557648	-0.04048296436667442	1.028501033782959	1.3091168403625488	0.06555943936109543	1.1232608556747437	1.0247646570205688	-0.3672057092189789	0.34474241733551025	1.3752497434616089	1.252292275428772	1.2181496620178223	0.3192094564437866	0.7483929991722107	0.5540297627449036	1.2510082721710205	5.216619491577148	4.444647312164307	4.3212571144104	4.773494720458984	5.3352742195129395	4.622471332550049
ACTG1	ACTG1	-0.9182366728782654	-0.8455874919891357	0.8438713550567627	0.3428950309753418	0.6768311262130737	0.8156466484069824	0.7009001970291138	-0.7980756163597107	-0.7271536588668823	0.4994499385356903	0.4560421109199524	-0.48559215664863586	0.37325385212898254	0.6291689276695251	-0.6543132066726685	0.16885827481746674	0.6458767652511597	0.8589140772819519	-0.28988978266716003	0.6961702704429626	1.1042945384979248	0.9330349564552307	0.9669343829154968	1.0419310331344604	0.8979592323303223	0.6929166316986084	-0.09322977066040039	0.8060685992240906	-0.2141701579093933	0.9231860041618347	3.8236184120178223	4.0303850173950195	4.543034076690674	4.476537704467773	3.9003350734710693	3.8724148273468018
ACTG2	ACTG2	-3.5229034423828125	-3.2082865238189697	-3.145341396331787	2.640850305557251	2.96152400970459	4.476537704467773	1.5639067888259888	-3.2082865238189697	-3.2082865238189697	2.349259376525879	5.116847991943359	-0.5160457491874695	-2.9018120765686035	-1.7656439542770386	-3.4001550674438477	3.5160884857177734	-4.022976398468018	6.1364617347717285	-0.27140873670578003	5.030285835266113	5.480327606201172	5.3352742195129395	5.3352742195129395	5.689338684082031	5.689338684082031	6.1364617347717285	-3.2650554180145264	5.3352742195129395	-3.2650554180145264	5.480327606201172	-0.140968456864357	-1.2365944385528564	-0.2391490638256073	-0.4353739321231842	-0.2300918698310852	0.003721571061760187
ACTR1B	ACTR1B	-0.39779654145240784	-0.5393790006637573	0.767980694770813	-0.1650308519601822	0.6718636155128479	-0.777799665927887	-0.38907283544540405	0.6309492588043213	-0.45742663741111755	-0.7651757597923279	-0.7785674333572388	-0.22299213707447052	0.2702566981315613	-0.26213282346725464	0.5488120317459106	1.5087776184082031	0.7124941349029541	-0.3328624665737152	0.1230352446436882	0.01778637245297432	-0.5835077166557312	-0.5029916167259216	0.5403516292572021	0.6147614121437073	0.6416516900062561	0.29800885915756226	1.1363364458084106	1.013405203819275	0.6074183583259583	0.9420166015625	1.780516266822815	2.537411689758301	2.3047714233398438	1.9389170408248901	1.7851148843765259	1.53158700466156
ACTR2	ACTR2	-0.7558671832084656	-0.4788236618041992	-0.5168575644493103	0.5998364686965942	1.5452592372894287	1.3250653743743896	-0.31396058201789856	-0.5914402604103088	-0.5166754126548767	0.8537737131118774	1.2425960302352905	-0.9956874847412109	-0.6870014071464539	1.5710711479187012	-0.3994336724281311	-0.4859216809272766	1.1163583993911743	1.3962055444717407	-0.8017414212226868	0.3526707589626312	1.9604514837265015	1.4894835948944092	-0.012738148681819439	-0.6073955297470093	-0.06276644021272659	0.44719040393829346	-0.06459241360425949	-0.017737021669745445	-0.562988817691803	1.178958773612976	1.7908910512924194	1.9508466720581055	1.5578932762145996	1.7396670579910278	1.8260188102722168	1.7676072120666504
ACVR1B	ACVR1B	-0.21897055208683014	0.8651026487350464	-0.4150729179382324	0.23014414310455322	0.3528784513473511	0.7412791848182678	-0.07831566035747528	-0.30717572569847107	0.08372341841459274	-0.4111618101596832	-0.46377912163734436	-0.310661643743515	-0.3967403471469879	1.221752643585205	0.5449740886688232	0.38815242052078247	-0.041127730160951614	-0.5634891390800476	-0.6693807244300842	-0.5331970453262329	0.8261874318122864	0.43039438128471375	0.24147668480873108	1.1530230045318604	0.7471479773521423	-0.2306939661502838	0.6036275625228882	0.4175477623939514	0.6853653192520142	0.5448071360588074	-1.8686124086380005	-0.9921543598175049	-1.6069560050964355	-1.1926476955413818	-1.4721730947494507	-1.3520445823669434
ACYP2	ACYP2	0.5734395384788513	0.6963233947753906	-0.024073703214526176	0.796103835105896	-0.611650288105011	-0.2461317628622055	-0.30576014518737793	-0.25710439682006836	0.8659612536430359	0.09306171536445618	0.5836958885192871	-0.10103005170822144	-0.3505277633666992	0.5454090237617493	0.9478198885917664	-0.27538034319877625	0.3050948679447174	-0.01971614919602871	0.9992579817771912	0.3441688120365143	-0.33784252405166626	-0.40794992446899414	0.5919827818870544	-0.1904001384973526	-0.48164239525794983	0.18464608490467072	0.3420848846435547	0.19850407540798187	0.03234395384788513	-0.07229587435722351	1.9131546020507812	2.2358033657073975	1.672541856765747	2.0631167888641357	1.8539111614227295	1.032860279083252
ADAM19	ADAM19	0.1581043154001236	-0.2682913541793823	-0.38052403926849365	-0.5224568843841553	0.3990892469882965	-0.7642324566841125	0.010647817514836788	-0.13996295630931854	0.1815672367811203	-0.32591715455055237	-0.21044085919857025	0.3824242055416107	0.44166743755340576	0.4758567214012146	-0.07864771038293839	-0.11265022307634354	-0.6765066981315613	-0.2695123255252838	-0.00983115192502737	0.006833481602370739	1.0866466760635376	0.78122878074646	1.1374956369400024	0.8940466642379761	0.6679357886314392	0.752102792263031	0.3576256334781647	0.5478305220603943	0.44840139150619507	0.35985812544822693	1.8250664472579956	1.9311443567276	1.7423715591430664	1.7758032083511353	1.3189365863800049	0.7127902507781982
ADAM2	ADAM2	0.2186865508556366	0.3240712881088257	-0.1484215408563614	0.20938652753829956	1.3802069425582886	-0.25209641456604004	0.7003148794174194	-0.061430733650922775	-0.04780300706624985	-0.13140977919101715	0.14807245135307312	0.9807745814323425	0.7522534728050232	-0.05944017693400383	0.11000720411539078	0.7837358713150024	0.38498836755752563	0.1264941692352295	0.7663717269897461	-0.2585761547088623	-0.15846401453018188	0.11808089166879654	0.17252790927886963	-0.04230856895446777	-0.42927733063697815	-0.16207189857959747	0.16275988519191742	-0.290545791387558	0.0274056326597929	-0.5279513001441956	-0.9204157590866089	-0.944303572177887	-1.2076267004013062	-1.7904402017593384	-1.2168326377868652	-1.0296642780303955
ADAMTS20	ADAMTS20	1.3764712810516357	0.26214829087257385	0.09503623843193054	-0.3949231803417206	0.17684562504291534	0.31886327266693115	-0.22299213707447052	0.3592832386493683	-0.3737701177597046	0.3425798714160919	0.33618682622909546	0.5864847898483276	0.2848450839519501	0.24147668480873108	0.01969633251428604	-0.6206925511360168	0.6963233947753906	0.6346603035926819	0.5852863192558289	1.1456425189971924	-0.2658805549144745	-0.4442102313041687	-0.07803362607955933	0.01753191463649273	-0.4405789077281952	-0.44132718443870544	-0.14801812171936035	-0.01971614919602871	0.31054896116256714	-0.340105265378952	-0.6821052432060242	-1.751888632774353	-2.0104455947875977	-1.5939552783966064	-0.9394512176513672	-1.3125264644622803
ADAMTS4	ADAMTS4	-0.5121671557426453	0.629824161529541	1.7181190252304077	0.3975259065628052	-0.10546750575304031	0.18186190724372864	0.5417746901512146	0.4858779013156891	-0.290641188621521	0.5435709953308105	0.7088468074798584	0.58181232213974	0.8105185627937317	-0.2128433883190155	0.22452865540981293	0.3233335316181183	0.403574675321579	-0.7527686357498169	-0.5295140147209167	-0.6204694509506226	0.8700934648513794	1.004936933517456	0.40704378485679626	0.7412791848182678	0.7494837045669556	0.5396754741668701	-0.561364471912384	-0.7078090310096741	-0.3362428545951843	-0.6658923029899597	3.1778953075408936	3.50630521774292	2.8148276805877686	3.3624026775360107	2.5515496730804443	-0.07029448449611664
ADAMTS7	ADAMTS7	-0.4799840450286865	-0.7484461665153503	-0.8859273791313171	-0.5149953961372375	0.2562432587146759	-0.9898262619972229	-0.30180874466896057	-0.24150021374225616	-0.7889332175254822	-1.0872185230255127	1.1568881273269653	-0.6998561024665833	-0.939891517162323	1.6586651802062988	-0.8017414212226868	1.9724818468093872	1.013671636581421	2.0878093242645264	-0.9297260046005249	1.7211891412734985	1.2037415504455566	2.01904034614563	1.4299219846725464	1.342489242553711	1.0355370044708252	-0.021118871867656708	-0.9150082468986511	0.7741593718528748	-0.806876540184021	2.5132572650909424	-0.5004976987838745	-1.2940154075622559	-0.7701104879379272	-0.061641957610845566	-0.9110949635505676	-0.5377290844917297
ADAMTSL4	ADAMTSL4	-0.9450074434280396	-0.827904462814331	-0.616507351398468	2.3900306224823	-0.09770761430263519	2.0097732543945312	2.3413474559783936	-0.6990179419517517	-0.34919440746307373	1.4598661661148071	0.7140011787414551	1.382462501525879	-0.44351932406425476	2.311084747314453	-0.14457184076309204	1.935703158378601	3.2008681297302246	-0.2611672580242157	1.3134188652038574	-0.9325266480445862	-0.963954746723175	-0.5926946401596069	-0.570616602897644	-0.6449055671691895	-0.7792888879776001	-0.9325266480445862	-0.7588645815849304	-1.013171672821045	-0.8695536255836487	-0.9850413799285889	-1.2684016227722168	-2.9018120765686035	-1.494907259941101	-1.7881251573562622	-1.1157861948013306	-0.74654620885849
ADD1	ADD1	1.6249864101409912	1.3687725067138672	1.677235722541809	-0.3929610848426819	0.42873629927635193	0.22575263679027557	1.3526331186294556	1.4056155681610107	1.4750527143478394	0.4713873863220215	1.0254884958267212	1.1530230045318604	-0.8379293084144592	-0.019286228343844414	1.0513418912887573	-0.15793147683143616	0.4858779013156891	0.9654201865196228	0.3792911767959595	1.0131499767303467	-1.2449618577957153	-1.418263554573059	-1.370309591293335	-1.3581984043121338	-0.8496940732002258	-0.6827244162559509	-0.7342807650566101	-0.9158093929290771	-0.609677791595459	-0.9941366910934448	2.4853475093841553	2.4875452518463135	2.5708260536193848	2.622331380844116	2.1137096881866455	1.7144125699996948
ADIPOQ	ADIPOQ	1.195773720741272	0.37474703788757324	0.3917158246040344	-0.3100098669528961	-0.18072418868541718	-0.2815430462360382	-0.2473602294921875	0.9971222281455994	0.17011746764183044	0.4637213945388794	-0.28628355264663696	0.5940988659858704	-0.11664838343858719	-0.5719759464263916	-0.3131590783596039	-0.27513137459754944	-0.35114526748657227	0.08466554433107376	0.2735954225063324	-0.031000446528196335	0.4208672344684601	0.35959407687187195	0.5850055813789368	0.2758762240409851	0.4879886507987976	0.2157537192106247	0.30734363198280334	-0.19915659725666046	0.2410748302936554	-0.21028998494148254	-1.267822265625	-1.3520445823669434	-0.9557076096534729	-1.9054100513458252	-0.9803394079208374	-0.5803163051605225
ADIPOR2	ADIPOR2	1.6986323595046997	1.971230387687683	1.243662714958191	-1.1750341653823853	-0.7113495469093323	-0.284696102142334	-0.6082777380943298	1.983354926109314	1.154588222503662	-0.3601398468017578	-0.7926535606384277	-0.7122432589530945	-0.540675163269043	-0.9107180833816528	1.3305819034576416	0.302697092294693	-0.5651853680610657	-1.387847661972046	-1.4430488348007202	-1.4975374937057495	-0.6667422652244568	-0.7268470525741577	-0.7827891111373901	-0.7499017715454102	-0.6594157814979553	-0.6106380820274353	0.3970995545387268	0.18862676620483398	2.615319013595581	-0.2658805549144745	1.7222224473953247	2.145940065383911	1.8427072763442993	1.77122163772583	1.6470876932144165	1.2596383094787598
ADORA2B	ADORA2B	-0.40790072083473206	-1.3990927934646606	-1.9528043270111084	0.26860129833221436	-0.440638929605484	1.7638425827026367	0.9871332049369812	-1.59915292263031	-1.2378003597259521	1.9218121767044067	0.18312862515449524	1.1022508144378662	0.05716017633676529	-1.7729747295379639	-1.204379677772522	0.6956716179847717	-1.781599521636963	1.7595075368881226	1.5024566650390625	1.9604514837265015	1.6249864101409912	2.2268950939178467	2.223616361618042	2.419394016265869	2.446772813796997	2.565460205078125	-0.4488336443901062	3.098803997039795	-1.5500842332839966	2.7093372344970703	0.36657148599624634	-0.11573635786771774	-0.6307144165039062	0.051200371235609055	0.016578223556280136	0.5609017014503479
ADORA3	ADORA3	2.8310492038726807	3.2640819549560547	3.302091598510742	-1.4221405982971191	-1.6323896646499634	-2.0651092529296875	-1.4697715044021606	3.809833526611328	2.9360885620117188	-1.620872139930725	-1.5460736751556396	-1.320878267288208	-1.1939895153045654	-1.2550190687179565	3.399106025695801	-1.365108609199524	-1.2482726573944092	-1.3990927934646606	-1.4624732732772827	-1.2733670473098755	-1.674644947052002	-2.1499483585357666	-2.1064581871032715	-1.921250820159912	-2.051567792892456	-1.6387733221054077	2.0331692695617676	-1.6942049264907837	3.2008681297302246	-1.9023898839950562	0.4963916838169098	0.2049528807401657	0.6379761099815369	0.9832269549369812	-0.009959420189261436	-2.9264912605285645
ADRA2A	ADRA2A	-0.4677353501319885	-0.23522241413593292	0.42109620571136475	0.8012745976448059	-0.003457452869042754	1.0004557371139526	0.5104727745056152	-0.48164239525794983	0.46162906289100647	-0.033552199602127075	1.1192200183868408	-0.2360246330499649	-0.4228261113166809	-0.616868257522583	-0.33490684628486633	-0.39233797788619995	0.5384829640388489	-0.23457945883274078	-0.4263358414173126	0.3917158246040344	0.49367642402648926	1.0183557271957397	0.9863904714584351	1.4251203536987305	0.5851408839225769	-0.01365547627210617	0.3253921866416931	0.09265285730361938	-0.3871864378452301	0.34228676557540894	-1.1802455186843872	-0.9299960732460022	-0.38835448026657104	-0.7538367509841919	-1.6429274082183838	-0.7350932359695435
AFM	AFM	0.4246610403060913	0.7851604223251343	-0.34318143129348755	0.011440557427704334	-0.3275953531265259	0.3957471251487732	-0.017041537910699844	0.0038678303826600313	0.015819648280739784	0.843011200428009	0.4737306833267212	0.2651994526386261	-0.009959420189261436	0.0593617707490921	-0.22630435228347778	0.9976502060890198	0.7357395887374878	0.4521375298500061	0.1041782796382904	0.43445301055908203	0.4322040379047394	0.31796795129776	-0.6105522513389587	0.3364056348800659	-0.4788236618041992	0.03234395384788513	0.006027020514011383	-0.06295135617256165	0.6049291491508484	-0.2966461479663849	-0.8192089200019836	-1.1758370399475098	-0.8354894518852234	-1.728743314743042	-1.098987340927124	-1.2550190687179565
AGPAT5	AGPAT5	-0.1965375393629074	0.8347188830375671	2.6569314002990723	-0.31606826186180115	-0.6470927000045776	-0.3874701261520386	-0.6157135367393494	0.698950469493866	0.9554809331893921	0.15354929864406586	-0.044698316603899	-1.2583166360855103	3.439439296722412	-0.38884595036506653	1.5117470026016235	-0.35805484652519226	-0.8764768838882446	-0.10424072295427322	-1.1545099020004272	-0.9977022409439087	1.0821354389190674	-0.45978084206581116	-0.4241947829723358	-0.6913401484489441	-0.8548687696456909	-0.6186056137084961	-0.3861393630504608	-0.3670026957988739	0.05150077864527702	-0.49190351366996765	2.319525718688965	1.545785903930664	1.8328934907913208	1.6405831575393677	2.4875452518463135	2.015348196029663
AGRN	AGRN	0.027674760669469833	-0.06501661986112595	0.5863800644874573	0.8281987905502319	0.23088020086288452	-0.07984595000743866	0.146202951669693	-0.147849440574646	0.2049528807401657	0.706244945526123	0.60910564661026	0.5192014575004578	0.21751128137111664	0.298784077167511	-0.10103005170822144	0.5252423286437988	0.058448560535907745	0.47263211011886597	0.6468404531478882	0.44074466824531555	0.029033368453383446	-0.05285896733403206	-0.18020941317081451	0.0036484552547335625	0.1906222552061081	0.22697031497955322	-0.12745638191699982	-0.4954898953437805	0.06670588254928589	-0.1906474232673645	3.0097196102142334	2.397153615951538	2.8926918506622314	2.4402036666870117	3.0681285858154297	1.6710442304611206
AHCY	AHCY	-1.744924545288086	-1.5584007501602173	-0.34254133701324463	1.449975609779358	0.5607242584228516	1.034752368927002	0.0745173916220665	-1.555087685585022	-1.1386054754257202	0.6916987299919128	0.8312720656394958	-1.4689961671829224	2.533973455429077	-0.913092315196991	-0.9803394079208374	0.7963032126426697	-0.46287769079208374	1.366866946220398	1.5426043272018433	1.7309634685516357	0.6595279574394226	0.3554265797138214	1.6453702449798584	2.2944371700286865	1.4987927675247192	1.919498085975647	-0.938656747341156	2.6883130073547363	-0.6925700902938843	2.1059556007385254	2.0927915573120117	2.5903515815734863	2.533973455429077	2.478793144226074	2.2520241737365723	2.6439168453216553
AHNAK	AHNAK	-0.6714035272598267	-1.0650770664215088	-2.1263766288757324	2.2696821689605713	0.7293176651000977	1.8878004550933838	1.4056155681610107	-0.8865062594413757	-0.39357590675354004	2.059173583984375	2.315260171890259	1.5492428541183472	-2.3791327476501465	1.2089158296585083	-1.4237059354782104	-0.1485232412815094	1.8539111614227295	2.430953025817871	0.2179093211889267	1.9256929159164429	2.255207061767578	1.900604486465454	2.026904344558716	2.0878093242645264	1.295379877090454	1.0453932285308838	-1.5727170705795288	1.338602066040039	-1.682144284248352	1.8507966995239258	-0.611650288105011	-1.0779401063919067	-0.36462482810020447	-0.5634891390800476	-0.15038500726222992	-0.23583245277404785
AK3	AK3	-0.31718921661376953	0.3469812572002411	-0.2522604167461395	-0.24510715901851654	-0.679011881351471	0.6665083169937134	1.2747234106063843	0.429779052734375	0.6895321011543274	0.44880685210227966	-0.5297055840492249	-0.38783982396125793	-0.748167872428894	0.2122483104467392	1.0046718120574951	1.5310300588607788	0.1268080323934555	-0.37587040662765503	1.2210891246795654	-0.24111296236515045	-1.1740590333938599	0.13394196331501007	0.3317253589630127	-0.8073452711105347	0.3824242055416107	-1.3826638460159302	1.021371841430664	0.7701058387756348	1.261393666267395	0.8802999258041382	1.5572493076324463	1.478013515472412	1.6314010620117188	1.681784749031067	1.5752339363098145	1.4356727600097656
AKAP14	AKAP14	0.3767000734806061	0.9354262948036194	0.32507988810539246	0.32829514145851135	0.6123583912849426	0.9288798570632935	0.2617252767086029	0.31796795129776	0.7124941349029541	0.8730332255363464	-0.4340881109237671	0.6766406893730164	-0.043536148965358734	-0.4863533675670624	0.13193881511688232	0.34515082836151123	0.9090529680252075	0.5655552744865417	0.42635035514831543	0.6162906885147095	-0.18580614030361176	-0.35738855600357056	-0.5170909762382507	0.16228269040584564	-0.5586272478103638	-0.0726933479309082	-0.1644991785287857	-0.5604119896888733	-0.2851131558418274	-0.5730670690536499	-2.0908288955688477	-1.351223111152649	-1.3644145727157593	-0.4245475232601166	-1.030846357345581	-0.45280101895332336
AKR1B1	AKR1B1	-0.7810186743736267	-0.8624410033226013	0.7202713489532471	-0.789812445640564	-0.9615054726600647	-0.46811768412590027	-0.565572202205658	-0.9093873500823975	-0.7032294869422913	1.4376304149627686	-0.9062319397926331	-0.7928189635276794	-0.6640946865081787	0.16007579863071442	-0.07044637948274612	3.883662700653076	-0.46172967553138733	0.039267461746931076	0.5233202576637268	1.9284478425979614	0.46746736764907837	1.5567835569381714	2.1151888370513916	-0.007421895395964384	0.46784600615501404	-0.6197276711463928	-0.5116512179374695	1.7645155191421509	-0.4838424324989319	0.9699655175209045	2.2040815353393555	2.1577227115631104	1.9526876211166382	2.0139474868774414	2.3537144660949707	3.326042652130127
AKR1C3	AKR1C3	-0.7181544303894043	-0.7285836338996887	-2.0651092529296875	2.038100242614746	-3.2082865238189697	1.7317839860916138	2.983283042907715	-0.9427545070648193	-0.6402906179428101	2.442429304122925	0.9411890506744385	1.9158614873886108	-2.60789155960083	0.7845168113708496	-0.6162014603614807	2.6039929389953613	0.9484253525733948	0.8935925960540771	2.2450695037841797	1.4958527088165283	-1.490945816040039	3.1950695514678955	3.302091598510742	0.6345310807228088	2.9360885620117188	-1.8012319803237915	-0.9332470297813416	3.6490936279296875	-1.1037532091140747	1.6645232439041138	0.26085859537124634	0.008442827500402927	-0.18583711981773376	-0.7196512222290039	0.3225055932998657	-0.056884732097387314
ALAS1	ALAS1	0.6142555475234985	-0.10299032926559448	1.4089299440383911	-0.4257810711860657	-0.09567825496196747	-0.3491576611995697	-0.025998041033744812	-0.5210670828819275	-0.10576879978179932	-0.3190903663635254	-0.3078169822692871	0.019907141104340553	-0.14171254634857178	-0.2604105770587921	0.956888735294342	0.7022019028663635	0.4109788239002228	-0.43086913228034973	-0.4531511664390564	-0.5694568753242493	0.13247649371623993	-0.18131166696548462	0.31544235348701477	0.8481404781341553	1.2649903297424316	0.5864847898483276	0.2554461658000946	0.5804437398910522	-0.1367519348859787	0.6782998442649841	1.7684797048568726	1.7249997854232788	2.0824263095855713	2.091339111328125	1.8899619579315186	1.2768056392669678
ALDH1L2	ALDH1L2	-1.7399457693099976	-1.4990431070327759	-0.9453926682472229	3.2008681297302246	3.371783494949341	2.5262386798858643	2.704223871231079	-1.6603628396987915	-1.7026621103286743	2.558854818344116	3.161081552505493	0.023489683866500854	-1.551991581916809	1.9432591199874878	-1.8656286001205444	-1.0482064485549927	2.5903515815734863	2.181716203689575	1.8956464529037476	2.0810537338256836	0.16167880594730377	1.7325444221496582	0.9144401550292969	1.221752643585205	1.1623047590255737	0.7478903532028198	-1.6353545188903809	-0.7731853127479553	-1.5865899324417114	0.3308219015598297	-1.6387733221054077	-1.2563821077346802	-1.299655795097351	-1.2812912464141846	-3.2650554180145264	-2.370354175567627
ALDH2	ALDH2	2.7540788650512695	2.7093372344970703	-0.35286667943000793	1.8278839588165283	-1.531907558441162	-1.7059630155563354	2.394604444503784	2.311084747314453	3.2956855297088623	-0.9237010478973389	-0.9678035974502563	0.9070714712142944	-1.0284372568130493	-1.201006293296814	2.78605580329895	-2.583857774734497	-1.6559008359909058	-2.57255220413208	-0.749037504196167	-2.3165454864501953	-1.9562780857086182	-1.1802455186843872	-0.6855528354644775	-1.682144284248352	-1.5139081478118896	-1.971458077430725	2.421790361404419	-1.1259357929229736	2.280099391937256	-0.9715709090232849	2.0471537113189697	2.036734104156494	1.9376381635665894	1.8054900169372559	2.022918224334717	1.5617963075637817
ALDH3A2	ALDH3A2	-1.0658844709396362	-0.9661198258399963	1.9737080335617065	1.2527095079421997	0.5206081867218018	-0.345554381608963	2.0641674995422363	-0.7214235067367554	-0.9406523704528809	-0.5865644216537476	-0.5101437568664551	1.5862754583358765	0.31647592782974243	1.8965917825698853	-1.097638487815857	2.7124524116516113	-0.7072590589523315	1.180456519126892	-1.2101075649261475	0.155742809176445	0.1548909693956375	2.5405032634735107	1.0640567541122437	0.5286953449249268	0.34672996401786804	-0.714316189289093	-0.6578099727630615	0.7490843534469604	-0.7385457754135132	-0.37249666452407837	1.6438243389129639	1.9397642612457275	2.1137096881866455	1.6928969621658325	2.302539587020874	1.9926390647888184
ALDH6A1	ALDH6A1	2.14174222946167	2.5429930686950684	1.5645945072174072	0.25294482707977295	-1.2265628576278687	-0.7956767082214355	0.6624569892883301	2.3517370223999023	2.449063301086426	-0.6360898613929749	-0.6183883547782898	-1.2882609367370605	-0.41286659240722656	-0.840825080871582	2.876364231109619	-0.8331238627433777	-1.040236234664917	-0.9827706813812256	-0.8067246079444885	-1.356605052947998	-1.9991241693496704	-1.4498517513275146	-1.723860740661621	-1.8574000597000122	-1.23979914188385	-1.44846773147583	1.7222224473953247	-1.8521250486373901	1.7416518926620483	-0.9234408736228943	1.0143977403640747	0.8955357670783997	1.0030364990234375	1.0457254648208618	0.962002694606781	0.39724358916282654
ALDOA	ALDOA	0.42328163981437683	-0.17453895509243011	-0.2027386575937271	-0.5481469035148621	-0.3041945695877075	-0.16628749668598175	0.3725658059120178	-0.1965375393629074	0.17731377482414246	0.13090790808200836	-0.20190484821796417	-0.18286846578121185	0.4579198360443115	-0.2473602294921875	0.0745173916220665	-0.5715301036834717	-0.140968456864357	-0.11941002309322357	-0.25284481048583984	-0.08055674284696579	0.6435261368751526	0.7379034161567688	0.752102792263031	1.2832964658737183	0.28607863187789917	0.14712929725646973	0.6961702704429626	0.7259291410446167	0.6225636005401611	0.6808861494064331	1.7595075368881226	2.0984785556793213	2.0878093242645264	2.2219529151916504	2.176999807357788	2.6267802715301514
ALDOC	ALDOC	2.8926918506622314	3.0005412101745605	-0.8588448762893677	-3.4001550674438477	-0.9074430465698242	-1.2353501319885254	-4.022976398468018	2.7825443744659424	3.310488224029541	-1.2874096632003784	-2.2554519176483154	-3.313220739364624	1.08590829372406	-2.1886045932769775	2.884321928024292	0.738286018371582	-2.662864923477173	-1.630662441253662	-2.627222776412964	-1.4735701084136963	-0.7150053381919861	-0.40275076031684875	0.4490577280521393	0.8069953322410583	1.84873628616333	-0.5079470872879028	3.1363725662231445	-0.49236252903938293	2.5456011295318604	1.4315040111541748	0.7608736753463745	0.5707827806472778	0.6718636155128479	0.6531541347503662	0.6003631949424744	0.23158760368824005
ALPK1	ALPK1	-0.7980756163597107	-0.6942023634910583	-0.7626208662986755	-0.15300272405147552	1.8233087062835693	-0.9450074434280396	0.4753362536430359	-0.6953741908073425	-0.6357401013374329	0.6725323796272278	1.1291424036026	1.5141369104385376	-0.9257205128669739	1.3056162595748901	1.1988881826400757	1.719083547592163	1.1316920518875122	0.045486126095056534	-0.1576991230249405	0.7222515344619751	-0.7471338510513306	0.5876821875572205	-0.3246173560619354	-0.5148380994796753	-0.06409791111946106	-0.11204613745212555	-0.5686734318733215	0.9273630976676941	0.792984127998352	1.4157906770706177	-1.395869493484497	-1.7695890665054321	-0.5433698296546936	-0.6619040369987488	-0.35786980390548706	-0.35823744535446167
ALPK2	ALPK2	-2.334068536758423	-2.3072173595428467	-2.051567792892456	3.796952486038208	2.5978617668151855	0.12465795129537582	2.7573790550231934	-2.2554519176483154	-2.3791327476501465	0.056254416704177856	3.37900972366333	2.3517370223999023	-0.759242594242096	2.5073490142822266	-2.57255220413208	2.394604444503784	3.045759677886963	3.37900972366333	-1.0498418807983398	2.615319013595581	2.8590266704559326	2.490370512008667	1.860366940498352	1.780516266822815	1.7721326351165771	1.7973088026046753	-2.0364718437194824	1.2928192615509033	-2.1952784061431885	2.1562583446502686	0.010647817514836788	-0.67244952917099	-0.6256119608879089	-0.9664223194122314	-0.29710179567337036	0.42328163981437683
ALPK3	ALPK3	-0.32180485129356384	0.532885730266571	-0.07831566035747528	-0.01641017571091652	0.3463269770145416	0.9829654693603516	-0.279171347618103	0.08688919991254807	0.05077776685357094	-0.4762685298919678	0.5697668790817261	-0.1451427936553955	0.392255574464798	-0.2996433675289154	0.38902339339256287	0.1683049350976944	0.26186519861221313	0.5399685502052307	0.1663038730621338	0.1906975954771042	0.7684475183486938	0.2694651782512665	0.4435710310935974	0.4197137951850891	0.3245954215526581	0.45776209235191345	0.13193881511688232	-0.3576699197292328	0.2887599468231201	-0.15950998663902283	-1.4095538854599	-0.9915687441825867	-0.5734823942184448	-1.1913601160049438	-1.2793781757354736	-1.1988898515701294
AMAC1	AMAC1	0.12042559683322906	-0.2979769706726074	0.4425201714038849	-0.32788822054862976	-0.22386501729488373	0.4567185342311859	-0.5770105719566345	0.5981770753860474	-0.07831566035747528	-0.4713454842567444	-1.111114740371704	0.34426310658454895	0.6359117031097412	0.7447041869163513	0.05678730458021164	-0.38017356395721436	0.11144666373729706	-0.5089977383613586	-0.05266143009066582	-0.4528743028640747	0.8118239045143127	0.7920594215393066	0.8158801794052124	0.37366774678230286	0.8268483281135559	0.8300508856773376	0.225912943482399	0.38902339339256287	0.6995466351509094	0.8000478744506836	1.6367942094802856	1.4711158275604248	1.3091168403625488	1.342489242553711	1.6298801898956299	1.1140549182891846
AMELY	AMELY	0.7760366201400757	-0.33834308385849	0.27967390418052673	-0.4396982491016388	0.3756100833415985	0.374891459941864	0.4800499975681305	-0.26800736784935	0.20013897120952606	0.19121305644512177	-0.3240564167499542	-0.07494714111089706	0.3239881694316864	-0.3263206481933594	-0.544650673866272	0.17132040858268738	0.2458844780921936	-0.02775436080992222	-0.09942629188299179	0.06831216812133789	0.6467207074165344	0.5864847898483276	0.5369080305099487	0.5743378400802612	0.7845168113708496	-0.0924183577299118	0.4050356149673462	0.4459379315376282	0.08959396928548813	0.7339653372764587	2.561943292617798	2.371112823486328	2.1253085136413574	2.3376224040985107	2.684258460998535	2.110391855239868
AMOTL2	AMOTL2	1.0798444747924805	1.1441136598587036	1.0571542978286743	1.1371469497680664	0.5360279679298401	0.5748110413551331	0.6066458225250244	1.067503809928894	1.1147454977035522	1.3148032426834106	0.7663717269897461	1.6507689952850342	0.2044326514005661	0.9856733083724976	1.2156400680541992	0.286655455827713	1.1568881273269653	0.48645147681236267	-0.061920326203107834	0.011033033952116966	-0.8218631148338318	-1.319019079208374	-0.913092315196991	-0.844578206539154	-1.082532525062561	-0.7796663045883179	-0.850702166557312	-0.839144229888916	-0.9139444828033447	-1.042514443397522	1.663912296295166	1.6348421573638916	1.4356727600097656	1.599736213684082	1.1378519535064697	0.39330050349235535
AMPD1	AMPD1	0.0719626396894455	-0.3286164700984955	-0.3501984179019928	0.27981412410736084	-0.03836279362440109	0.4753362536430359	0.27256274223327637	0.038573335856199265	0.4322040379047394	0.18194705247879028	-0.05451584607362747	0.12247127294540405	0.0030569240916520357	0.15255215764045715	-0.17272280156612396	0.36017045378685	-0.07077790796756744	-0.13039734959602356	0.4003857672214508	0.09253323078155518	0.39088016748428345	0.6148689389228821	0.3410000801086426	0.5863800644874573	0.2431286871433258	0.33234286308288574	0.614099383354187	0.2773083746433258	0.14778950810432434	0.36029237508773804	-0.448393315076828	-1.9586997032165527	-0.9232223033905029	-0.8571067452430725	-1.142076849937439	-0.5372803807258606
AMPD3	AMPD3	0.44275858998298645	-0.024672124534845352	1.9863396883010864	-0.2693672180175781	-0.4395483434200287	0.06196601688861847	-0.7162920236587524	0.18447531759738922	-0.43279263377189636	0.7741593718528748	-0.6650577783584595	-0.34680846333503723	-0.609677791595459	-0.20011508464813232	0.323006272315979	-0.3023665249347687	-0.5215882658958435	-0.5092154145240784	-0.45515501499176025	-0.8177314400672913	0.16488933563232422	0.16844671964645386	0.3835340738296509	0.7144134640693665	0.7127902507781982	0.8645208477973938	0.619280993938446	0.4090096652507782	1.4717230796813965	0.2572002112865448	1.3462581634521484	0.8210574984550476	1.390023112297058	1.8300007581710815	1.0710525512695312	0.15532661974430084
AMY2A	AMY2A	0.8651026487350464	0.43934375047683716	0.7612148523330688	-0.36500120162963867	-0.32180485129356384	0.5152257680892944	0.45462265610694885	0.29205185174942017	0.43742701411247253	1.0358470678329468	0.6844231486320496	0.7289002537727356	0.769221842288971	0.5104727745056152	0.47743216156959534	0.04406686872243881	0.5445723533630371	0.7628383040428162	0.6353716850280762	0.9874600172042847	0.0866163969039917	-0.4651879072189331	-0.7058959007263184	-0.45149436593055725	-0.4028910994529724	-0.5927940011024475	-0.38497188687324524	-0.5441312193870544	-0.544038712978363	-0.5487127900123596	3.355881452560425	3.1729228496551514	3.534642457962036	3.2956855297088623	3.8402321338653564	3.234830617904663
AMZ2	AMZ2	-0.2664259374141693	0.1581043154001236	0.9317647218704224	0.34474241733551025	1.2804902791976929	0.11047220975160599	0.6137694716453552	0.41828423738479614	-0.15932585299015045	1.0545331239700317	0.19971926510334015	-0.6430058479309082	0.16228269040584564	0.14967979490756989	-0.4014478623867035	0.14054030179977417	0.16488933563232422	-0.3753502666950226	0.1547829508781433	-0.35865575075149536	0.4251722991466522	0.5868030786514282	1.0803812742233276	0.9507573246955872	0.9630301594734192	0.5381655693054199	-0.25710439682006836	-0.23122693598270416	-0.615583598613739	-0.6296641826629639	1.8737308979034424	2.284289836883545	1.7998411655426025	1.9268989562988281	1.935703158378601	1.8570200204849243
ANGPTL5	ANGPTL5	-0.5346882939338684	-0.6897345185279846	-0.8885786533355713	-0.5121671557426453	-0.5933043360710144	2.3853979110717773	0.6977708339691162	-0.8748371005058289	-0.4110140800476074	1.4987927675247192	0.8270453214645386	-0.665309727191925	-0.9074430465698242	-0.47771158814430237	-0.6558813452720642	-0.8092535734176636	-0.9551661610603333	2.1644089221954346	1.8922686576843262	1.3923664093017578	-0.10312564671039581	2.2718639373779297	1.6291416883468628	0.48935601115226746	1.0640567541122437	-0.7867985963821411	-0.7510780692100525	2.847748041152954	-0.7056122422218323	0.2011924684047699	-0.9728050827980042	-0.6527196764945984	-0.6835746765136719	-0.5949108004570007	-0.614111065864563	-0.48585066199302673
ANK2	ANK2	2.212855815887451	2.0942676067352295	2.3921947479248047	-0.939891517162323	-0.4028910994529724	-0.4651210904121399	-0.8217294812202454	2.349259376525879	2.4079232215881348	-0.8075426816940308	1.404592752456665	-1.6835216283798218	2.1754415035247803	-0.8771247267723083	1.6833105087280273	-1.8574000597000122	-0.8812943696975708	-1.1997501850128174	-0.9467292428016663	-1.206374168395996	-1.8033409118652344	-1.7498005628585815	-1.7565598487854004	-1.3223851919174194	-1.36935555934906	-1.4061788320541382	1.7368263006210327	-1.1279432773590088	1.8151273727416992	-1.3045439720153809	0.22636017203330994	0.40051978826522827	0.42419129610061646	0.5493592619895935	0.27462682127952576	0.470382958650589
ANKH	ANKH	0.16928282380104065	-0.22491692006587982	0.4191540479660034	-0.02643049694597721	-0.22940269112586975	-0.1109982430934906	0.2553410232067108	-0.02117539756000042	-0.36145126819610596	0.13404345512390137	-0.3006899356842041	2.048906087875366	-0.6383068561553955	-0.21107117831707	-0.4241947829723358	-0.5452120900154114	0.44719040393829346	0.49869319796562195	1.4490604400634766	1.8240492343902588	-0.46611976623535156	0.006509380880743265	0.7713971734046936	0.045486126095056534	-0.27338215708732605	-0.297671377658844	-0.1720268279314041	0.15330734848976135	-0.1306816041469574	-0.6246665716171265	2.6749072074890137	2.558854818344116	2.5960283279418945	2.9256279468536377	2.5103533267974854	0.7494837045669556
ANKRD46	ANKRD46	1.1542527675628662	1.7072237730026245	-0.137827068567276	-0.2141295224428177	-0.709693968296051	-0.4812963008880615	-0.7653042078018188	1.6478029489517212	1.4568547010421753	-0.6511775255203247	-0.9905575513839722	-0.4722086489200592	-0.5346882939338684	-0.9680812358856201	1.6438243389129639	-0.8253973126411438	-1.1890593767166138	-0.8649501204490662	0.3844878375530243	-1.3246163129806519	-1.0550328493118286	-1.1619369983673096	-1.004887342453003	-1.1455217599868774	-0.542378842830658	0.025263257324695587	2.2112555503845215	-0.8017414212226868	2.250150203704834	-0.3063706159591675	1.3480454683303833	1.7041618824005127	1.241941213607788	1.381150245666504	1.2638198137283325	0.822677493095398
ANKRD5	ANKRD5	0.1178581714630127	-0.0928058996796608	0.48662319779396057	0.8631844520568848	0.28507059812545776	0.8642687797546387	0.3551687002182007	-0.01047052163630724	0.2021188884973526	-0.08207696676254272	0.38649237155914307	0.8155176639556885	0.3198685050010681	0.33618682622909546	-0.505893886089325	-0.18887780606746674	0.6007850766181946	0.04281839728355408	0.015891248360276222	0.12547099590301514	0.03592665120959282	-0.1255679875612259	0.6325492858886719	-0.3423657715320587	0.15563727915287018	-0.23872269690036774	0.0321708507835865	-0.04942185431718826	0.1867186427116394	0.4733736515045166	-1.0280674695968628	-0.7971227169036865	-2.4411137104034424	-1.0774097442626953	-0.6597720980644226	-0.5101437568664551
ANKRD9	ANKRD9	0.6463332176208496	-0.5362125039100647	0.1289810836315155	-0.7741356492042542	0.45462265610694885	-0.5374546051025391	0.25036191940307617	-0.2966137230396271	-0.013597866520285606	-0.2212880700826645	-0.5504850745201111	0.1587608903646469	0.6828921437263489	0.24450422823429108	-0.25912734866142273	0.3614867031574249	0.6025425791740417	1.1973378658294678	0.7514106631278992	0.11969421803951263	-0.27932214736938477	-0.7159062027931213	0.2641713321208954	-0.3429374098777771	-0.04900987446308136	0.6493889689445496	0.9317647218704224	0.3104349374771118	0.513249397277832	0.935633659362793	1.1721097230911255	1.303702473640442	1.6579316854476929	1.2054671049118042	1.5136196613311768	1.5438051223754883
ANLN	ANLN	1.971230387687683	2.7689318656921387	1.8038532733917236	-1.60035240650177	-2.60789155960083	-1.5035369396209717	-1.9788212776184082	2.640850305557251	1.3056162595748901	-1.0626840591430664	-0.011429640464484692	-2.2697160243988037	-1.4288235902786255	-1.6544722318649292	1.5764844417572021	-2.8299965858459473	-1.9502079486846924	2.2434117794036865	-0.5166008472442627	1.766540288925171	1.8890272378921509	-0.4788236618041992	0.13715983927249908	1.0580973625183105	0.3856668770313263	1.1751165390014648	-0.8171440362930298	-0.583429753780365	2.876364231109619	1.2789320945739746	0.9465519785881042	1.4517401456832886	1.2763882875442505	1.3033078908920288	0.851292073726654	0.8287349343299866
ANP32B	ANP32B	1.754716157913208	1.2320173978805542	-0.5955976843833923	0.08688919991254807	-0.3341831564903259	-1.322986125946045	-0.21061477065086365	1.20615553855896	1.303702473640442	-0.7415545582771301	-0.42541244626045227	0.17252790927886963	0.48186084628105164	-0.2875478267669678	1.7309634685516357	-0.7795074582099915	-0.272255003452301	-0.4470575153827667	-0.03573749586939812	0.792984127998352	-0.17030058801174164	-0.8466967940330505	-0.31815043091773987	-0.6729836463928223	-0.6699401140213013	-0.42687809467315674	-0.9800137877464294	-0.417371541261673	1.1945830583572388	0.3967505991458893	2.071207046508789	2.349259376525879	2.1987111568450928	2.169555425643921	2.2089219093322754	2.2450695037841797
ANPEP	ANPEP	-2.020106077194214	-1.9023898839950562	-1.5865899324417114	-1.173182725906372	0.8054566979408264	-1.0614001750946045	-1.4556390047073364	-1.73086678981781	-0.9318926930427551	-1.5486317873001099	-0.6256119608879089	-1.4708915948867798	-1.8656286001205444	2.0942676067352295	-0.9712919592857361	1.5705283880233765	2.2322211265563965	4.181188583374023	0.6666837930679321	4.050985336303711	2.315260171890259	2.6538474559783936	3.2008681297302246	2.979383707046509	3.475210189819336	2.3752620220184326	-1.8349742889404297	5.480327606201172	-1.8402128219604492	4.3212571144104	-0.7759650349617004	-0.6658923029899597	-0.8479682207107544	0.1670139580965042	-0.40046778321266174	0.5613617300987244
ANTXR2	ANTXR2	-1.6279363632202148	-1.8076404333114624	-1.7007250785827637	-0.354856014251709	2.343972682952881	2.58813738822937	-1.2647569179534912	-1.9306732416152954	-1.73086678981781	2.3853979110717773	1.7556332349777222	-2.056394338607788	-0.8608066439628601	2.8590266704559326	-1.5714895725250244	2.916145086288452	2.647545099258423	3.439439296722412	1.7638425827026367	2.2782135009765625	0.8347188830375671	2.6039929389953613	1.8081436157226562	1.6093831062316895	0.8009061217308044	-0.4134557247161865	-1.4508424997329712	2.5456011295318604	-1.4614322185516357	2.4331061840057373	-1.9788212776184082	-1.4192637205123901	-1.2378003597259521	-1.0253465175628662	-0.8930193185806274	-0.19935594499111176
ANXA1	ANXA1	-1.23979914188385	-2.3791327476501465	-2.732619285583496	1.9780410528182983	2.017685890197754	1.7919350862503052	1.7239603996276855	-2.5484931468963623	-1.4251420497894287	1.8828164339065552	2.716663360595703	2.0878093242645264	-1.4430488348007202	2.288276433944702	-0.874476432800293	1.8986345529556274	1.916925072669983	3.1474478244781494	2.126983880996704	2.3413474559783936	2.237657308578491	2.600908041000366	2.1514861583709717	1.999379277229309	1.5776768922805786	2.9465770721435547	-2.3413777351379395	3.4818766117095947	-2.9018120765686035	2.9023826122283936	0.40983840823173523	0.06246982514858246	-0.1435994803905487	0.010036793537437916	0.24488410353660583	2.0503766536712646
ANXA2P3	ANXA2P3	-1.432000994682312	-1.5260100364685059	-1.3539776802062988	2.3537144660949707	1.0033104419708252	2.6613240242004395	0.8041189312934875	-1.723860740661621	-1.3156253099441528	2.490370512008667	2.169555425643921	0.05821944773197174	-1.4471008777618408	2.0878093242645264	-1.7162888050079346	-1.3317115306854248	1.4147570133209229	1.660294771194458	1.6792094707489014	1.0766408443450928	2.3786582946777344	3.005183696746826	2.216722011566162	2.6069488525390625	2.2739579677581787	2.3172566890716553	-1.5460736751556396	0.5048432350158691	-1.4776008129119873	0.7202713489532471	3.3884949684143066	2.4014248847961426	3.618206739425659	2.3810160160064697	3.9308509826660156	4.476537704467773
ANXA5	ANXA5	-0.9139444828033447	-1.3201175928115845	-0.2309703230857849	0.6317571401596069	0.06676533818244934	1.6361092329025269	0.35565096139907837	-1.7744624614715576	-1.1101341247558594	0.6412228941917419	1.2999823093414307	0.7594101428985596	-0.7305020689964294	1.9088131189346313	-0.6397628784179688	1.4871022701263428	1.7078665494918823	0.9198801517486572	1.555044174194336	1.0104469060897827	1.321732997894287	1.7638425827026367	1.7778254747390747	1.6963077783584595	1.1530230045318604	-0.513348400592804	-1.781599521636963	2.7654850482940674	-1.2037646770477295	1.847570776939392	3.0521399974823	3.0903260707855225	3.2828738689422607	2.951200246810913	3.5160884857177734	3.0274243354797363
ANXA7	ANXA7	0.8138924837112427	0.374891459941864	1.9299986362457275	-0.5409693717956543	0.22951166331768036	-0.30503159761428833	0.1452435404062271	0.7173256278038025	0.22014279663562775	-0.1226734146475792	-0.5534185767173767	-0.30866295099258423	-0.19091063737869263	-0.8163552284240723	0.5680947303771973	-0.4738289713859558	-0.5087116360664368	-0.7588645815849304	-0.4338679015636444	-0.7367210388183594	0.6557356119155884	1.320284366607666	0.5679564476013184	0.9098182916641235	0.49414145946502686	-0.0708623006939888	0.8127447366714478	-0.11735079437494278	0.611697256565094	-0.46866801381111145	2.174030065536499	2.0699779987335205	2.371112823486328	2.135634422302246	2.288276433944702	1.3797625303268433
AOX1	AOX1	-1.9528043270111084	-1.742011547088623	-1.4651135206222534	1.9526876211166382	2.9360885620117188	3.9777045249938965	1.0265816450119019	-1.742011547088623	-1.689400315284729	2.9307861328125	2.4834320545196533	0.47425776720046997	-1.7983494997024536	-1.2353501319885254	-2.042694568634033	2.126983880996704	2.3172566890716553	2.079737424850464	1.338602066040039	0.22565855085849762	2.3853979110717773	0.41619452834129333	-0.17510832846164703	2.6370623111724854	1.3622111082077026	2.95694899559021	-1.4545975923538208	2.2861597537994385	-1.5939552783966064	2.233771800994873	-0.09700755029916763	-0.7938044667243958	-0.3882322609424591	-1.1302430629730225	-0.11265022307634354	-1.4545975923538208
AP2B1	AP2B1	-0.7174947261810303	0.024334706366062164	1.1088002920150757	-0.1032664105296135	-0.8602668642997742	-0.23858460783958435	0.07332232594490051	-0.4644368886947632	-0.10879838466644287	0.8769819736480713	-0.3419210612773895	0.013320914469659328	1.0150426626205444	-0.34749796986579895	1.472292184829712	0.7056224942207336	0.2674691379070282	-1.4000564813613892	0.4791159927845001	-0.7159062027931213	-0.9420774579048157	-0.7653042078018188	0.3287900686264038	0.6876811385154724	0.8709797263145447	-0.29751065373420715	0.39017999172210693	1.4602487087249756	0.8608446717262268	1.7890253067016602	1.5056432485580444	1.2582679986953735	1.3651193380355835	1.5221428871154785	1.5567835569381714	0.7377216219902039
AP3D1	AP3D1	-0.3440711796283722	0.30122652649879456	-0.003457452869042754	0.2588087320327759	0.17132040858268738	0.3443932831287384	0.8082717061042786	0.06464418023824692	0.25351375341415405	-0.43574243783950806	-0.3346792757511139	-0.053056880831718445	0.08532176911830902	0.3723102807998657	0.3570086658000946	0.6119868755340576	0.6083461046218872	0.4113224148750305	0.2638890743255615	0.054759107530117035	-0.2215428501367569	-0.2115522176027298	0.46481773257255554	0.09465263038873672	0.810755729675293	0.004462225828319788	0.01789897307753563	0.29243946075439453	-0.06406588107347488	0.6176338791847229	2.2268950939178467	2.4079232215881348	2.343972682952881	2.2004294395446777	2.4957897663116455	2.7825443744659424
AP3S2	AP3S2	-0.7758063077926636	-0.021459117531776428	0.6047281622886658	0.025600837543606758	0.6925248503684998	0.819433867931366	0.9088695645332336	-0.14973272383213043	0.7582229375839233	0.19804136455059052	0.7475975155830383	-0.7876079678535461	0.9753749370574951	-0.7250902056694031	0.7798095345497131	0.2914857864379883	0.5265427827835083	-0.9450074434280396	-0.29300132393836975	-0.8477760553359985	-0.7078090310096741	-0.21991755068302155	-0.46611976623535156	0.1944774091243744	1.093019723892212	-0.3149702548980713	0.8317022919654846	0.9791980981826782	0.9941574335098267	0.9918762445449829	1.5066454410552979	1.8427072763442993	1.7989503145217896	1.8289905786514282	1.555044174194336	1.5593255758285522
AP4E1	AP4E1	-0.47834861278533936	-0.5938856601715088	-0.6835746765136719	1.3501367568969727	1.4756048917770386	1.558678388595581	1.468396782875061	-0.5122396945953369	-0.9232223033905029	1.5271892547607422	1.4784462451934814	0.042649053037166595	-0.7530878782272339	0.2360258847475052	-1.016777515411377	-0.4038376808166504	1.4495272636413574	1.220679521560669	1.4888027906417847	0.555476188659668	1.0262900590896606	-0.841511607170105	-1.098625659942627	0.09873086959123611	-0.8286630511283875	0.5438705682754517	-0.7361646294593811	0.8972498774528503	0.5354569554328918	0.9941574335098267	-1.1165308952331543	-0.7163919806480408	-0.7459582686424255	-0.8750762939453125	-1.7772548198699951	-0.418132483959198
APC	APC	1.9615336656570435	1.4975426197052002	-0.168006032705307	-0.595482349395752	-0.761765718460083	-0.2011389583349228	-0.1617477536201477	1.2272658348083496	2.1514861583709717	-0.45321738719940186	-0.4377630054950714	-0.591826319694519	0.7890607118606567	0.10925429314374924	1.2784333229064941	-0.8115174770355225	-0.12441716343164444	-0.32010066509246826	-0.504328191280365	-0.6882365942001343	-0.35146480798721313	-0.6012529730796814	-0.6612219214439392	-0.5699674487113953	-0.6595537662506104	-0.5660544633865356	0.20329023897647858	-0.8313564658164978	-0.30198216438293457	-0.8149435520172119	0.9921351075172424	1.0472123622894287	1.1448535919189453	0.9251853823661804	1.0154006481170654	0.7196409702301025
APCDD1	APCDD1	2.4156198501586914	2.1865742206573486	1.8595592975616455	-1.742011547088623	-1.5357712507247925	-1.8104896545410156	-1.6089839935302734	2.343972682952881	2.343972682952881	-1.7983494997024536	-1.7932865619659424	-1.2733670473098755	0.9310949444770813	-1.3606106042861938	2.5405032634735107	-1.1997501850128174	-1.414981484413147	-0.8286630511283875	-1.418263554573059	-0.5568797588348389	-0.8240743279457092	-1.0280674695968628	-1.0250517129898071	-1.1019830703735352	-0.15097589790821075	-1.1522337198257446	2.1882684230804443	-0.22577759623527527	2.481003522872925	-0.7872962951660156	0.7587066888809204	0.35113850235939026	0.532724916934967	0.8222162127494812	0.5164223313331604	0.5086976289749146
API5	API5	-0.8615508675575256	0.6530267596244812	0.7851604223251343	-0.34196966886520386	-0.702549159526825	-0.6278167963027954	0.06351254880428314	0.7363325357437134	-0.5270352363586426	-0.13304434716701508	-0.6179894208908081	-0.5365085005760193	0.9453079700469971	0.36365532875061035	-0.4489805996417999	0.4425201714038849	1.0119391679763794	0.8482998013496399	-0.398858904838562	0.10063125938177109	0.5029318332672119	0.3131086528301239	-0.819023072719574	-0.47277405858039856	-0.6029016971588135	-0.17797744274139404	1.2819546461105347	0.5833170413970947	1.7556332349777222	0.755449652671814	1.3104873895645142	1.1692155599594116	1.1287773847579956	1.059398889541626	1.2789320945739746	0.9799215197563171
APLP1	APLP1	1.84873628616333	3.326042652130127	2.871551990509033	-1.414981484413147	-1.5307036638259888	-1.8819425106048584	-1.6996127367019653	3.8402321338653564	1.5112767219543457	-1.6323896646499634	-1.5139081478118896	-1.2653406858444214	-0.42661091685295105	-1.4430488348007202	1.7078665494918823	-1.6486791372299194	-1.4107234477996826	-1.0437654256820679	-1.4446265697479248	-1.185575246810913	-1.7695890665054321	-1.925118088722229	-1.6341705322265625	-1.6996127367019653	-1.6581882238388062	-1.3948867321014404	2.888124942779541	-1.1293877363204956	3.9470560550689697	-0.6998561024665833	1.3601208925247192	1.3563443422317505	0.8730332255363464	1.3291428089141846	1.0106687545776367	0.5838289856910706
APM-1	APM-1	-0.24442431330680847	0.16018469631671906	2.0852513313293457	-0.320656418800354	-0.11932937800884247	-0.1274929642677307	0.33440548181533813	0.2346646636724472	0.8069953322410583	0.6071909070014954	-0.15910065174102783	1.3267521858215332	-0.016770711168646812	-0.4788910150527954	0.2212650030851364	-0.16474370658397675	-0.5372803807258606	-0.11626828461885452	-0.16349460184574127	-0.3260047137737274	-0.5196305513381958	-0.35860103368759155	-0.5933043360710144	-0.5390645861625671	-0.7172313332557678	-0.5330978035926819	1.336383581161499	0.07121322304010391	0.3856668770313263	-0.15289168059825897	2.061765432357788	1.8054900169372559	1.5259960889816284	2.0810537338256836	2.1088004112243652	1.526563048362732
APOA1BP	APOA1BP	-0.5278547406196594	-0.015550071373581886	1.4877307415008545	-0.5239707231521606	-0.31738734245300293	-0.745625376701355	0.6513736844062805	-0.4712252914905548	-0.24404050409793854	-0.611650288105011	-0.5264942646026611	-0.9288414716720581	0.3418143391609192	0.3043622374534607	-0.00918344222009182	-0.45841601490974426	0.4144164025783539	-0.5261686444282532	1.0150426626205444	0.9630301594734192	-0.24951831996440887	-0.6327694654464722	1.0933425426483154	1.6017074584960938	1.323297142982483	1.3879412412643433	-0.6065736413002014	1.302659034729004	-0.4462099075317383	0.7646432518959045	1.7629082202911377	1.831875205039978	1.6507689952850342	2.0999717712402344	1.660294771194458	1.6864429712295532
APOA2	APOA2	0.022341325879096985	0.06733117252588272	0.444643497467041	-0.2057952582836151	0.08688919991254807	0.558883547782898	0.26077505946159363	-0.30727633833885193	0.181673064827919	-0.6379343271255493	0.5392251014709473	-0.39603185653686523	-0.47897759079933167	-0.4563843607902527	-0.04863068461418152	-0.24150021374225616	-0.07245039939880371	0.5803403258323669	0.5318146347999573	0.4239242672920227	0.7357395887374878	0.045122165232896805	0.2914857864379883	0.4495421350002289	0.639262855052948	0.7721324563026428	0.5746752619743347	0.5339241623878479	0.16613654792308807	0.5058966279029846	-0.6315619349479675	-0.6657585501670837	-2.4312973022460938	-0.8791053891181946	-0.5980241894721985	-0.7411298751831055
APOBEC3A	APOBEC3A	0.8149759769439697	0.7262996435165405	0.26642829179763794	0.2037917673587799	0.48662319779396057	0.8470847606658936	0.4038260281085968	-0.04096226021647453	0.7304030656814575	-0.053947724401950836	0.014258470386266708	0.4177292287349701	0.5070594549179077	-0.0894201248884201	0.8097836375236511	0.5572341680526733	0.5661100149154663	0.3662509024143219	0.2122483104467392	0.4529426395893097	-0.2532701790332794	0.20746302604675293	-0.6169796586036682	-0.3275953531265259	0.05853704363107681	-0.5433698296546936	-0.4120486080646515	-0.36881938576698303	-0.21186940371990204	-0.34830421209335327	-0.9602313041687012	-1.8033409118652344	-2.0467495918273926	-1.551991581916809	-1.0681815147399902	-0.34629741311073303
APOC3	APOC3	0.4152871370315552	-0.07482092827558517	-0.5504163503646851	1.248903512954712	0.7387971878051758	-0.5258139371871948	0.6270909309387207	-0.3544358015060425	-0.05026107281446457	-0.05219230800867081	0.8033410906791687	0.5880024433135986	0.17108160257339478	-0.47850361466407776	-0.28650155663490295	0.6830624938011169	0.589419960975647	-0.16681267321109772	0.23837821185588837	0.24764232337474823	0.37803366780281067	1.0457254648208618	0.7256332039833069	-0.2711692452430725	0.1447363644838333	0.5086976289749146	0.11531493067741394	-0.4560926556587219	0.2900114953517914	-0.29068902134895325	-0.7127915024757385	-0.7891628742218018	-0.8544154763221741	-1.9788212776184082	-1.247436285018921	-0.8498775362968445
APOD	APOD	3.50630521774292	4.511951446533203	4.3212571144104	2.5821993350982666	-3.5229034423828125	3.355881452560425	-1.2237536907196045	4.009833335876465	3.3624026775360107	2.4402036666870117	-0.9963550567626953	-2.470308780670166	-2.2336089611053467	-2.9634037017822266	3.607679843902588	-3.5229034423828125	-2.4201478958129883	-3.2082865238189697	1.8250664472579956	-4.022976398468018	-2.790186882019043	-4.022976398468018	-3.706974983215332	-2.9264912605285645	-4.022976398468018	-3.313220739364624	3.9918274879455566	-0.9474846720695496	4.830691337585449	-3.0027015209198	4.444647312164307	4.35506010055542	3.9918274879455566	4.280130863189697	4.41966438293457	0.44495689868927
APOL5	APOL5	0.1278616487979889	-0.12071341276168823	-0.00438926974311471	-0.5747541785240173	-0.08593886345624924	-0.3830372095108032	-0.6087903380393982	-0.4845156669616699	-0.18784889578819275	-0.038887761533260345	-0.4932771325111389	0.42556607723236084	0.06804812699556351	-0.41686591506004333	0.10709409415721893	0.4342536926269531	-0.10044543445110321	-0.02586309425532818	-0.19638898968696594	-0.12378770112991333	0.44290992617607117	1.0724116563796997	1.2518301010131836	0.8169276118278503	0.818331241607666	0.5845902562141418	0.7615883350372314	0.6389361619949341	0.4957676827907562	0.8178807497024536	-0.9835790395736694	-1.4498517513275146	-1.3311172723770142	-0.7790447473526001	-1.5610307455062866	-1.3756765127182007
APP	APP	-0.18286846578121185	1.2996037006378174	2.311084747314453	-0.5480427145957947	0.12215910106897354	-0.930460512638092	1.0803812742233276	1.3631612062454224	-0.8576377034187317	0.8798641562461853	-1.1122159957885742	1.8289905786514282	0.07745318114757538	-0.8148007988929749	-0.1548563688993454	2.102858781814575	0.8031589984893799	1.8222284317016602	1.2696242332458496	0.19971926510334015	-1.1079078912734985	-0.6467191576957703	-0.9803394079208374	-1.2990108728408813	-1.3636809587478638	-1.742011547088623	0.8514689803123474	-1.4341193437576294	1.3923664093017578	-0.1835547685623169	1.9677307605743408	2.462501049041748	2.1446521282196045	3.0005412101745605	1.591568112373352	2.007244825363159
ARCN1	ARCN1	-1.2517313957214355	-0.8272676467895508	-0.4244058132171631	0.2670678496360779	0.9910162687301636	1.1389201879501343	0.08108004927635193	-0.7800401449203491	-1.0212678909301758	1.1208840608596802	0.5912765860557556	0.2623501121997833	-0.9467292428016663	1.5658708810806274	-1.1234891414642334	1.6141693592071533	1.2527095079421997	1.6847859621047974	1.7416518926620483	1.8427072763442993	0.6846542358398438	-0.03604385256767273	-0.6988908648490906	-0.2641127407550812	-0.21098507940769196	-0.07665833085775375	-0.7424102425575256	1.5376118421554565	0.42635035514831543	1.7317839860916138	1.9737080335617065	1.8300007581710815	1.9397642612457275	1.8549838066101074	2.068274736404419	1.524945855140686
AREG	AREG	0.6012945771217346	0.8506091237068176	-0.22719523310661316	0.598646879196167	-0.3374007046222687	-0.06423743069171906	0.39561527967453003	-0.08229076117277145	0.29111963510513306	-0.0454280860722065	0.0019072000868618488	0.40019693970680237	-0.37062957882881165	-0.02024848386645317	0.3686223030090332	0.5677266120910645	0.12445653975009918	0.28297796845436096	0.2100571095943451	0.021769918501377106	-0.6453673839569092	-0.4467485845088959	0.5217562913894653	-0.14200618863105774	0.2860158085823059	0.23349294066429138	0.4356091022491455	0.46933144330978394	0.599449634552002	0.400593638420105	-0.6466019749641418	-1.2082490921020508	-0.8438780307769775	-0.6686227917671204	-2.9018120765686035	-1.0583325624465942
ARHGAP10	ARHGAP10	-0.9951972365379333	-1.4897229671478271	-1.544512152671814	1.4846872091293335	1.1091185808181763	1.0545331239700317	0.9481356143951416	-1.5961800813674927	-1.5021523237228394	0.7197920083999634	0.9420166015625	1.9615336656570435	-1.4844844341278076	-0.09888821840286255	-1.7565598487854004	1.3927507400512695	1.418816328048706	1.5561561584472656	0.7127902507781982	1.9389170408248901	1.1751165390014648	1.971230387687683	2.0810537338256836	1.1730583906173706	1.5338449478149414	1.7063122987747192	-0.7377814054489136	2.772307872772217	-1.0006039142608643	2.4957897663116455	-0.13567085564136505	-0.15910065174102783	-0.343389093875885	-1.3669323921203613	-0.2059156894683838	0.2321089506149292
ARHGAP20	ARHGAP20	-0.614111065864563	-0.555577278137207	-0.7964573502540588	-0.06338756531476974	-0.8455874919891357	-0.9783349633216858	-0.36441460251808167	-0.5600811243057251	-0.5511575937271118	-0.4232606291770935	0.4523025155067444	2.3172566890716553	-0.8442111611366272	-0.9827706813812256	-0.5726667046546936	-0.8557075262069702	1.7684797048568726	-0.3296028673648834	-0.7411298751831055	1.1381752490997314	-0.8272676467895508	1.9347636699676514	2.57444429397583	-0.7632670998573303	1.4178192615509033	-0.6362311244010925	1.2279276847839355	2.223616361618042	-0.38052403926849365	1.5255308151245117	-0.8567704558372498	-1.0673623085021973	-1.3636809587478638	-0.4664405584335327	-1.204379677772522	-0.44568392634391785
ARHGAP21	ARHGAP21	1.9909229278564453	2.2072572708129883	2.585218667984009	0.10925429314374924	-1.2684016227722168	-0.8218631148338318	0.7605059742927551	2.298168897628784	1.8289905786514282	0.509262204170227	-0.4120486080646515	1.0943683385849	0.3029654920101166	-1.1200419664382935	1.7629082202911377	-1.0511776208877563	0.06160062178969383	-1.0630098581314087	-1.0894891023635864	-1.2168326377868652	-1.2276670932769775	-1.3530099391937256	-1.5035369396209717	-1.52877938747406	-1.7105119228363037	-1.8349742889404297	1.454071044921875	-2.0020482540130615	2.135634422302246	-1.5682569742202759	2.0340566635131836	2.1562583446502686	2.0291621685028076	1.8038532733917236	1.9941349029541016	1.0897269248962402
ARHGAP28	ARHGAP28	-0.9622789025306702	-1.0905005931854248	-1.013568639755249	1.6273332834243774	-1.085265874862671	0.05574897304177284	1.9874564409255981	-1.137170433998108	-0.9064695835113525	0.1576443910598755	1.443861722946167	1.1583324670791626	-1.1074471473693848	-0.5114609599113464	-1.2091572284698486	-0.5346118211746216	1.8418879508972168	0.517297089099884	2.585218667984009	1.6243538856506348	-0.1306816041469574	2.6267802715301514	3.240022659301758	1.2721501588821411	1.4534629583358765	-0.5093104243278503	-0.6805644035339355	1.5419923067092896	-0.9514188766479492	0.33351877331733704	-1.4420064687728882	-1.1274367570877075	-0.38052403926849365	-0.5398709177970886	0.1217138022184372	-0.5476908087730408
ARHGAP5	ARHGAP5	1.1786445379257202	1.3207401037216187	1.213250756263733	0.4226490259170532	-0.6978710889816284	-0.23198072612285614	-0.6630613207817078	1.480682611465454	1.6367942094802856	-0.8968957662582397	-0.7799005508422852	-0.30488768219947815	0.14169715344905853	-0.46611976623535156	1.4883573055267334	-0.1501622051000595	-0.7911361455917358	0.32740017771720886	0.5864847898483276	-0.7726067900657654	-0.5604119896888733	-0.7050624489784241	-0.6905256509780884	-0.5566079020500183	-0.8340318202972412	-0.53086918592453	0.6560808420181274	-0.6391994953155518	0.9126939177513123	-0.7928189635276794	2.0021655559539795	1.7797234058380127	2.1403543949127197	2.1833102703094482	1.7645155191421509	0.7352895140647888
ARHGEF10L	ARHGEF10L	4.2030415534973145	3.4818766117095947	2.9708542823791504	-0.8624410033226013	-0.9374004602432251	-1.0261286497116089	-0.9570176005363464	3.2828738689422607	3.184002161026001	-1.4659899473190308	-0.759242594242096	-1.4570128917694092	-0.5773305296897888	-1.1293877363204956	2.6538474559783936	-1.033918857574463	-1.0362521409988403	-1.0577516555786133	-1.4764022827148438	-0.9530534744262695	-1.0216484069824219	-1.4872047901153564	-1.4581286907196045	-1.7656439542770386	-1.6486791372299194	-1.1415456533432007	-1.0390161275863647	-1.5886430740356445	-1.1440333127975464	-1.5641225576400757	0.2278887927532196	0.229231059551239	0.2224632054567337	0.17614148557186127	0.36747974157333374	0.23665142059326172
ARHGEF4	ARHGEF4	2.521599769592285	2.8425066471099854	1.5463136434555054	-1.4054841995239258	-1.3033291101455688	-1.7266716957092285	-1.5260100364685059	3.124376058578491	2.9307861328125	-1.6523741483688354	-1.544512152671814	-1.5804287195205688	1.1137382984161377	-0.5942324995994568	2.410539150238037	-1.3669323921203613	-0.7361646294593811	-1.4835238456726074	-1.6835216283798218	-1.5095345973968506	-1.2940154075622559	-1.601814866065979	-2.0282068252563477	-1.2697721719741821	-1.348134994506836	-1.358954668045044	2.9922571182250977	-1.36935555934906	2.3460166454315186	-1.3006185293197632	0.551081657409668	0.6905946135520935	0.45429590344429016	0.5637006163597107	0.4718116819858551	0.19850407540798187
ARHGEF5	ARHGEF5	-0.18131166696548462	-0.4202156066894531	-0.7303347587585449	1.4637882709503174	1.2552082538604736	-0.40861645340919495	1.6710442304611206	-0.759242594242096	-0.19802476465702057	-0.4257810711860657	0.9424715042114258	0.34405145049095154	-0.8710430860519409	1.1351555585861206	-0.03329181671142578	0.7052540183067322	1.5508564710617065	0.08173267543315887	-0.2455977499485016	-0.33815544843673706	-0.24186231195926666	-0.06188927963376045	0.07566671073436737	0.28297796845436096	0.9910162687301636	0.3654668629169464	-0.5069954991340637	0.9636210203170776	-0.5563932657241821	0.9925164580345154	-1.2295972108840942	-1.6158605813980103	-0.4393320083618164	-1.0767954587936401	-0.3264857232570648	-1.5641225576400757
ARID4B	ARID4B	1.8006372451782227	1.4920451641082764	0.9303951263427734	-0.050109270960092545	-0.07431820780038834	-0.08083321899175644	-0.7277705073356628	1.4934269189834595	1.7050480842590332	0.1177205890417099	-0.658528745174408	0.07023298740386963	-0.3735487759113312	1.180456519126892	1.9724818468093872	1.1816527843475342	-0.2831532955169678	-1.1410517692565918	-1.52877938747406	-1.007414698600769	-0.48749586939811707	-0.1231260597705841	-0.4046142101287842	-0.5816035270690918	-0.6346951127052307	-0.6884035468101501	-0.7606551051139832	-1.2467713356018066	0.8543412089347839	-1.1165308952331543	1.2958272695541382	1.211604356765747	1.252292275428772	1.1163583993911743	1.1295342445373535	0.939915120601654
ARID5B	ARID5B	-1.6523741483688354	-0.6671488881111145	-0.44943106174468994	2.8271782398223877	2.212855815887451	0.9835495948791504	2.178260326385498	-0.6206925511360168	-2.0908288955688477	-1.2896732091903687	3.1778953075408936	1.307727336883545	-1.7853829860687256	2.3786582946777344	-1.921250820159912	2.397153615951538	2.2004294395446777	0.938958466053009	-1.1050490140914917	1.3139091730117798	-0.401659220457077	-0.6128913164138794	0.5457486510276794	-0.07677753269672394	0.9502224326133728	0.830424427986145	-0.8166687488555908	0.34059005975723267	0.9032378196716309	1.9686216115951538	-0.4489805996417999	-1.6559008359909058	-0.829165518283844	-1.038398027420044	-1.6559008359909058	-0.5762406587600708
ARL16	ARL16	2.0164570808410645	2.1137096881866455	1.6595454216003418	-1.1905442476272583	-0.39252427220344543	-0.840825080871582	-1.0418519973754883	2.3007421493530273	1.7293131351470947	-1.4297479391098022	-0.8514014482498169	2.6809685230255127	2.178260326385498	-0.08934778720140457	1.7273839712142944	1.1329457759857178	-0.8368151783943176	1.817275047302246	-0.1051604226231575	1.5610984563827515	-1.744924545288086	-1.7983494997024536	-1.0623056888580322	-1.6279363632202148	-1.5500842332839966	-1.2889630794525146	0.08439823985099792	-2.57255220413208	-0.7995719909667969	-1.8638312816619873	0.9905977249145508	0.9846035838127136	1.0724116563796997	1.1514395475387573	0.9561170339584351	0.9060130715370178
ARL2	ARL2	-0.3263206481933594	0.4007086157798767	1.847570776939392	1.4397386312484741	0.10773396492004395	-0.9981552362442017	1.470185399055481	0.6890218257904053	0.2311474084854126	-0.4134557247161865	0.13622470200061798	-0.22439779341220856	0.623751699924469	0.36897099018096924	-0.4204709827899933	0.04156085103750229	0.11706558614969254	-1.3887165784835815	-0.7530878782272339	-0.9787943363189697	0.07313454151153564	1.049847960472107	1.450576901435852	0.6342034935951233	1.3850159645080566	-0.947019100189209	-0.74654620885849	0.3765569031238556	1.0656962394714355	0.2973397374153137	2.940730333328247	2.9209046363830566	2.8386154174804688	2.716663360595703	2.996412754058838	1.4999688863754272
ARL3	ARL3	1.4056155681610107	1.458781361579895	-0.7377814054489136	-0.3540651202201843	-1.1680052280426025	-0.7437378168106079	-0.698789656162262	1.4219200611114502	1.7841637134552002	-0.7268470525741577	-0.13053937256336212	-1.2403978109359741	1.2085208892822266	-0.03427523374557495	1.700452208518982	-0.23198072612285614	-0.37973907589912415	-1.4341193437576294	-1.391884446144104	-0.4741537272930145	-0.8589611649513245	-0.48164239525794983	0.450245201587677	-0.6209173202514648	0.5435709953308105	-0.9420774579048157	1.8661867380142212	-0.2829584777355194	0.8715906143188477	-0.5277054905891418	1.4999688863754272	1.445547342300415	1.5452592372894287	1.4656301736831665	1.443294882774353	1.5578932762145996
ARL6IP4	ARL6IP4	1.6878998279571533	1.4460484981536865	0.08511475473642349	0.8291653990745544	0.4879886507987976	-0.28027012944221497	0.8912297487258911	1.1378519535064697	1.989743947982788	-0.061246827244758606	0.08679196238517761	-0.4134557247161865	-0.7575840353965759	-0.8455874919891357	1.243662714958191	-0.6276796460151672	-0.3306008577346802	0.7216352224349976	1.0259350538253784	1.7859376668930054	0.33456626534461975	-0.6143121123313904	-0.6874967813491821	-0.7493453621864319	-0.2300918698310852	0.2037917673587799	-1.040236234664917	-0.8954334855079651	-1.2771356105804443	-1.1948943138122559	1.432640790939331	1.581778645515442	1.4397386312484741	1.3237138986587524	1.402374505996704	1.5060844421386719
ARL6IP5	ARL6IP5	-1.247436285018921	-0.4091992974281311	1.4727438688278198	1.7135729789733887	0.2293967753648758	2.0927915573120117	1.0609482526779175	0.2961016595363617	-1.4508424997329712	2.0280654430389404	0.9111082553863525	1.3108867406845093	-0.5109132528305054	1.402374505996704	-1.1750341653823853	1.163820505142212	0.5503380298614502	0.37020111083984375	1.3068310022354126	0.3676871955394745	0.40051978826522827	1.154588222503662	0.5207098126411438	0.051672838628292084	0.11100424081087112	-0.6360898613929749	-0.9474846720695496	-0.17769505083560944	-0.44453781843185425	-0.47483527660369873	3.1363725662231445	2.746969699859619	3.234830617904663	2.742908000946045	3.618206739425659	2.3576526641845703
ARL8B	ARL8B	0.2927187979221344	1.3173102140426636	1.620457410812378	0.243702694773674	0.25068938732147217	0.45944955945014954	-0.08107446134090424	1.088758945465088	0.828015923500061	0.9298571348190308	-0.35089513659477234	-0.6768506169319153	-0.5462841987609863	-0.11573635786771774	0.9465519785881042	-0.7859579920768738	0.5489062666893005	0.4888401925563812	1.719696283340454	0.12603634595870972	-0.8124996423721313	-0.2829584777355194	-1.2550190687179565	-0.9271540641784668	-0.8602668642997742	-0.8208434581756592	1.248903512954712	-0.9043321013450623	0.9992579817771912	-1.0125190019607544	1.5670448541641235	1.6864429712295532	1.5617963075637817	1.536576747894287	1.7378123998641968	1.1505014896392822
ARNT2	ARNT2	2.091339111328125	2.3640711307525635	1.8946079015731812	2.6716835498809814	-2.9264912605285645	-1.7007250785827637	2.6968393325805664	2.612276077270508	2.979383707046509	0.3645162284374237	1.1068663597106934	2.039154052734375	1.2638198137283325	2.0766797065734863	2.5708260536193848	-2.5365419387817383	-0.8698859214782715	-2.459120512008667	1.136693000793457	-2.6777868270874023	-2.4312973022460938	-2.8757667541503906	-2.694870710372925	-2.9018120765686035	-2.732619285583496	-2.459120512008667	2.746969699859619	-1.3887165784835815	2.1388449668884277	-2.60789155960083	1.5237866640090942	1.7833154201507568	1.7280489206314087	1.574595332145691	1.6870397329330444	1.5776768922805786
ARPC2	ARPC2	0.24392402172088623	0.8452214598655701	1.0698882341384888	1.0170618295669556	0.6893244385719299	1.3771315813064575	0.6142555475234985	-0.29919832944869995	-0.0652252584695816	0.3862297832965851	-0.2821219861507416	0.9736484289169312	-0.35114526748657227	-0.0710715502500534	0.3430553078651428	0.7772926092147827	0.44074466824531555	-0.1744196116924286	-0.46215763688087463	-0.643451452255249	0.6170133948326111	-0.26480919122695923	-0.3776254653930664	0.24956655502319336	-0.019122065976262093	-0.10791812092065811	-0.16656513512134552	-0.33550649881362915	-0.23895159363746643	-0.5370579361915588	2.1484007835388184	1.9909229278564453	2.0927915573120117	1.944218635559082	2.067178249359131	2.410539150238037
ARPM1	ARPM1	-0.8266025185585022	-0.7215801477432251	-0.8438780307769775	1.8908576965332031	-0.5069954991340637	2.361809730529785	2.3517370223999023	-0.8404237031936646	-0.4749871492385864	2.14174222946167	1.7981446981430054	0.7259291410446167	-0.9034915566444397	0.33456626534461975	-0.5546334385871887	1.4131077527999878	0.3664543330669403	0.4494072198867798	2.0426409244537354	0.43520456552505493	-0.49361345171928406	-0.19091063737869263	-0.26779648661613464	0.5804437398910522	-0.5759835243225098	0.25262245535850525	-0.6800318956375122	0.6920320391654968	-0.765691876411438	-0.6729836463928223	-0.6944665312767029	-0.9772045016288757	-1.087726354598999	-1.3793154954910278	-0.4275597929954529	-0.24248501658439636
ARSJ	ARSJ	-1.5338655710220337	-1.5248233079910278	-1.4138925075531006	0.803869903087616	3.1876115798950195	2.1597933769226074	-0.12046898156404495	-1.52877938747406	-1.376567006111145	-0.343389093875885	4.385377407073975	-0.9282286167144775	0.5783170461654663	1.9568548202514648	-1.6503022909164429	0.1833639144897461	-1.1339526176452637	2.360010862350464	-0.7501668334007263	1.1751165390014648	1.7287311553955078	0.4540161192417145	0.17862704396247864	2.2782135009765625	2.382965564727783	2.585218667984009	-1.2829642295837402	0.8640777468681335	-1.3179328441619873	3.432563543319702	0.1469864398241043	-0.3827921152114868	-0.2950046956539154	-0.26697397232055664	0.04331262409687042	0.6723405718803406
ASAH1	ASAH1	-0.13725654780864716	-0.5523504614830017	1.6695324182510376	0.3520357012748718	0.9119963645935059	-0.4141634404659271	0.8330058455467224	-0.6131779551506042	0.5005601048469543	0.41793644428253174	-0.7863182425498962	-0.2915983200073242	0.25351375341415405	1.7693989276885986	1.3267521858215332	1.7732468843460083	1.5066454410552979	-0.11682691425085068	0.39612704515457153	-0.05302509665489197	-0.028997104614973068	-0.06173499673604965	-0.6524870991706848	-0.8596150279045105	-0.7623319625854492	-0.4997313618659973	-0.14940598607063293	-0.5347636342048645	-0.5552246570587158	-0.5204563140869141	1.8635237216949463	1.555044174194336	1.5752339363098145	1.8418879508972168	2.0164570808410645	1.655104398727417
ASAM	ASAM	-0.9534696936607361	-0.9619543552398682	-1.1037532091140747	0.6133021712303162	-0.7593704462051392	-1.247436285018921	0.5217562913894653	-1.091912865638733	-1.0143914222717285	-0.07772261649370193	-0.6978710889816284	2.2150442600250244	-1.0888056755065918	3.4470877647399902	-1.1663306951522827	2.1403543949127197	2.1597933769226074	2.4691052436828613	1.1533327102661133	1.0807911157608032	0.19523681700229645	3.399106025695801	0.4812743067741394	0.551081657409668	-0.5600811243057251	-0.24966661632061005	-0.7233392000198364	0.8903847336769104	-0.8631554245948792	-0.5647931694984436	-0.328945517539978	-0.8141834139823914	-1.1948943138122559	-0.5030869841575623	-1.2130749225616455	0.3213571608066559
ASCL1	ASCL1	1.002084493637085	2.349259376525879	0.8372658491134644	-1.689400315284729	-1.3613336086273193	-1.6353545188903809	-1.2757450342178345	2.039154052734375	2.0699779987335205	-1.4787408113479614	-1.3217693567276	-1.2168326377868652	4.721066951751709	-1.2874096632003784	2.212855815887451	-1.3223851919174194	-1.123997688293457	-1.3435121774673462	-1.1663306951522827	-1.2403978109359741	-1.0562855005264282	-1.356605052947998	-1.1062411069869995	-0.9543183445930481	-1.1014684438705444	-1.0143914222717285	2.237657308578491	-0.8596150279045105	2.0864334106445312	-0.8406693339347839	0.45359423756599426	0.769708514213562	0.8537737131118774	0.374891459941864	0.5474633574485779	0.17427700757980347
ASPA	ASPA	2.4691052436828613	3.1418797969818115	2.9657328128814697	-0.9941366910934448	-1.6069560050964355	-1.0115690231323242	-1.4364900588989258	3.0572926998138428	1.4368071556091309	-1.3115047216415405	-0.668510377407074	-1.3065153360366821	-1.1619369983673096	-1.4455463886260986	0.8836817145347595	-0.8576377034187317	-1.2842411994934082	-0.5245686173439026	-1.2295972108840942	-1.1505457162857056	-1.1818289756774902	-1.1107081174850464	-0.7776232361793518	-1.225666880607605	-1.374884843826294	-1.3892852067947388	0.7841300368309021	0.31285780668258667	3.1876115798950195	-0.7964573502540588	0.7847269177436829	0.6763041019439697	0.48020192980766296	0.6766406893730164	0.5766996145248413	-0.6370896100997925
ASPM	ASPM	-1.5035369396209717	-1.5756126642227173	-1.3492037057876587	-0.022831924259662628	-1.59915292263031	0.18256542086601257	-0.5060905814170837	-1.678556203842163	-1.4372981786727905	0.6416516900062561	1.7900903224945068	-0.3635473847389221	1.6171852350234985	0.9786317944526672	-0.5778332352638245	-1.9586997032165527	-0.5985566973686218	3.684049367904663	0.9198801517486572	3.524824857711792	3.7309367656707764	2.4507977962493896	2.622331380844116	2.631650686264038	1.7423715591430664	2.14174222946167	-1.4297479391098022	1.4871022701263428	-1.404319405555725	2.250150203704834	-0.46023881435394287	-0.644463300704956	-0.22008033096790314	-0.9783349633216858	-0.7268470525741577	0.6979986429214478
ASRGL1	ASRGL1	2.0553977489471436	2.361809730529785	1.0972363948822021	-1.117856740951538	-0.9022940993309021	-1.3530099391937256	-1.0046305656433105	2.2058701515197754	3.0939273834228516	-0.8667543530464172	-1.3627512454986572	0.2328520268201828	0.218544140458107	-0.9437216520309448	2.4957897663116455	-0.9905575513839722	-1.0609550476074219	-1.0604218244552612	-0.9346022605895996	-1.033448338508606	-1.0106654167175293	-1.387847661972046	-1.2990108728408813	-1.1997501850128174	-1.4095538854599	-0.89205402135849	1.6811869144439697	-1.2793781757354736	1.2372854948043823	-1.1922757625579834	0.5749981999397278	0.8192443251609802	0.8859277963638306	0.9227045774459839	0.6771212816238403	0.3453073501586914
ATAD2	ATAD2	-0.09190511703491211	-0.4954374432563782	-0.7048280835151672	-0.05897391587495804	-0.809823751449585	0.7202713489532471	-0.6229888200759888	-0.7244152426719666	-0.26601454615592957	0.12739336490631104	0.8580475449562073	0.1177205890417099	0.9113280773162842	0.9198801517486572	0.155742809176445	0.1492931991815567	0.11154501885175705	1.028501033782959	0.36495351791381836	1.7144125699996948	1.8507966995239258	0.45508795976638794	0.44191548228263855	0.59718257188797	0.5337682962417603	0.8685645461082458	-0.7056122422218323	-0.19887380301952362	-0.9822472333908081	1.344780445098877	-0.696579098701477	-0.7159062027931213	-0.6095497012138367	-0.471722811460495	-2.3959245681762695	-0.002950333757326007
ATF3	ATF3	0.7192877531051636	-0.07097630947828293	3.0746026039123535	-0.8518622517585754	2.916145086288452	-1.5185045003890991	1.2981189489364624	-0.09688282757997513	-0.561364471912384	-1.2771356105804443	-0.23122693598270416	3.59810471534729	0.21117641031742096	2.0125203132629395	0.6275811791419983	4.959593772888184	1.524945855140686	-1.5598093271255493	-1.2889630794525146	-0.5547067523002625	-1.5500842332839966	-1.5804287195205688	-1.6559008359909058	-1.6387733221054077	-1.1114799976348877	-1.8656286001205444	-1.1056175231933594	-1.1939895153045654	0.6088191270828247	-0.6055382490158081	1.1876194477081299	1.0609482526779175	1.2596383094787598	1.2743486166000366	1.4883573055267334	0.5777142643928528
ATF4	ATF4	-0.41488978266716003	-0.519716203212738	0.6056305766105652	1.520410180091858	2.2358033657073975	1.3438382148742676	1.16832435131073	-0.5933043360710144	-0.5781986713409424	1.4608131647109985	1.6470876932144165	1.5419923067092896	0.31119102239608765	0.4122314751148224	-0.9669495820999146	1.1389201879501343	0.796791672706604	-0.2839149832725525	1.8202491998672485	-0.3637102544307709	1.1246739625930786	1.4739582538604736	-0.7100796699523926	-0.30576014518737793	0.7730956673622131	-0.4126858115196228	-1.3006185293197632	-1.2025015354156494	-1.016777515411377	-0.6331623792648315	2.6267802715301514	4.303189277648926	3.490248680114746	3.234830617904663	2.951200246810913	3.2087602615356445
ATG3	ATG3	0.6441527009010315	0.791170597076416	1.3588167428970337	-0.17061543464660645	0.5778327584266663	-0.4586406350135803	0.6944445371627808	0.767980694770813	0.7307795286178589	-0.4377630054950714	-0.5746510028839111	-0.667417049407959	-0.5293299555778503	0.5723543763160706	1.2046535015106201	-0.18543663620948792	0.11625893414020538	-0.49035078287124634	-0.01748845912516117	0.24971525371074677	-0.46239951252937317	-0.9615054726600647	-0.5233797430992126	-0.42983123660087585	-0.713291585445404	0.618251621723175	-0.7106917500495911	0.8591241836547852	1.3443048000335693	0.724379301071167	1.3017737865447998	1.6261508464813232	1.5191136598587036	1.4934269189834595	1.3095157146453857	1.0686733722686768
ATOX1	ATOX1	0.3059849739074707	0.5570870041847229	1.5831810235977173	-0.28532716631889343	0.16488933563232422	0.7210842967033386	-0.3124503791332245	0.10857853293418884	1.1456425189971924	-0.16884130239486694	0.37685999274253845	-0.7923773527145386	1.2422410249710083	1.0894180536270142	1.1924934387207031	0.23296000063419342	1.0596598386764526	-1.0658844709396362	-0.8785115480422974	-1.5139081478118896	0.7135314345359802	0.6086690425872803	-0.6584020256996155	-0.6345741152763367	0.12042559683322906	-0.7886000871658325	-0.5667141079902649	0.8357899785041809	1.0291571617126465	-0.20684762299060822	1.9232795238494873	2.0060224533081055	1.9909229278564453	2.166307210922241	1.9311443567276	2.039154052734375
ATP1A1	ATP1A1	-0.9669495820999146	-0.2638869881629944	1.4480798244476318	-0.9406523704528809	-0.5871204137802124	-0.5881882905960083	-0.43620947003364563	0.33677613735198975	-0.8000279664993286	-0.4463588297367096	-0.8848584890365601	1.8358749151229858	0.8173812627792358	0.5900783538818359	-0.05599982663989067	0.8859277963638306	0.9204313158988953	-0.9447486996650696	-0.17137791216373444	0.6766406893730164	-1.133055329322815	-1.0246689319610596	0.7140011787414551	-0.7706966400146484	1.0338867902755737	-0.8372492790222168	1.6273332834243774	1.8310507535934448	1.1036068201065063	1.2136805057525635	1.4568547010421753	1.7104741334915161	1.4665955305099487	1.6671779155731201	1.3601208925247192	2.2184641361236572
ATP1B1	ATP1B1	1.1493313312530518	2.548569679260254	3.1950695514678955	0.5480552911758423	-0.005359307397156954	-2.3878135681152344	1.7859376668930054	2.7788538932800293	0.8698804378509521	-0.7864683270454407	-0.5365085005760193	1.7222224473953247	-1.5170975923538208	-2.2199926376342773	1.2248308658599854	1.342489242553711	-1.8433150053024292	-0.3006899356842041	-1.368633508682251	-0.40861645340919495	-1.1984248161315918	-1.2149640321731567	-1.7105119228363037	-2.4411137104034424	-1.4614322185516357	-1.5070997476577759	2.2268950939178467	-1.019578456878662	2.423647165298462	-0.036750223487615585	2.96152400970459	2.6777045726776123	2.6686160564422607	3.045759677886963	2.6039929389953613	0.8865835070610046
ATP1B2	ATP1B2	3.883662700653076	3.184002161026001	-0.7597302198410034	-1.8033409118652344	-2.1064581871032715	-2.121547222137451	-1.194456934928894	2.808063268661499	3.524824857711792	-2.020106077194214	-2.0610947608947754	-1.2536324262619019	3.0097196102142334	-1.8947010040283203	3.1550533771514893	-1.8926466703414917	-1.62358820438385	-2.1381077766418457	-1.962253451347351	-2.3004531860351562	-1.2295972108840942	-1.87376070022583	-1.0751020908355713	-1.4330250024795532	-1.154007077217102	-1.243038296699524	3.346266984939575	-1.1098078489303589	2.7323336601257324	-1.4634184837341309	0.23573309183120728	0.1667792946100235	0.09934429079294205	0.12326186895370483	0.369942843914032	0.14054030179977417
ATP4A	ATP4A	0.2497730255126953	1.0139423608779907	0.10549947619438171	-0.14999260008335114	0.31189268827438354	0.2151162177324295	-0.011270036920905113	0.7080544233322144	-0.3618116080760956	0.9753749370574951	0.3261423707008362	0.29028651118278503	-0.1426161825656891	0.22141803801059723	-0.1224546954035759	0.6417698860168457	0.7805502414703369	-0.328945517539978	-0.4332059323787689	-0.5015946626663208	0.7877973318099976	0.523572564125061	-0.14465966820716858	0.2632037401199341	-0.01251895073801279	0.4708394408226013	0.5720602869987488	-0.2851131558418274	-0.4455508291721344	-0.11483337730169296	-1.1790730953216553	-0.46023881435394287	-0.4998617172241211	-0.9005210995674133	-4.022976398468018	-0.5547067523002625
ATP5B	ATP5B	-0.8337992429733276	-0.6363749504089355	0.5457486510276794	0.65589439868927	0.09007532894611359	1.043224811553955	1.7249997854232788	-0.7532455921173096	-0.7585751414299011	1.0007610321044922	0.9368200898170471	-0.3056448698043823	0.5159925818443298	-0.5045653581619263	-0.7701104879379272	0.5293432474136353	-0.9200266003608704	1.1057156324386597	1.0059704780578613	1.2300719022750854	0.6964707374572754	0.3572300970554352	0.8347188830375671	0.5516331791877747	0.28131675720214844	0.5857180953025818	0.8016441464424133	0.9020614624023438	-0.7113495469093323	0.7070903778076172	1.6314010620117188	1.9088131189346313	2.3293800354003906	2.061765432357788	1.5690914392471313	2.2468435764312744
ATP5F1	ATP5F1	-0.8750762939453125	-0.8041241765022278	0.7515926361083984	1.1736713647842407	0.7539631128311157	1.4756048917770386	1.9409030675888062	-1.1206045150756836	-0.20011508464813232	1.174049735069275	1.1117314100265503	-0.68896484375	1.265808343887329	0.3617526590824127	-0.42274877429008484	0.18977683782577515	-0.27672863006591797	0.6850659251213074	0.6085175275802612	0.7816173434257507	2.030357837677002	1.5794199705123901	1.0156877040863037	0.7646432518959045	0.8961564302444458	1.3222111463546753	-1.2874096632003784	-0.011119350790977478	-1.390343427658081	-0.3708280920982361	2.371112823486328	2.1470582485198975	2.228541135787964	2.2184641361236572	2.313300848007202	2.3293800354003906
ATP5G1	ATP5G1	-0.3229617774486542	-0.7004836201667786	0.4826626479625702	1.243662714958191	0.8308480978012085	2.039154052734375	2.036734104156494	-0.37528806924819946	0.8647646903991699	1.1109766960144043	0.6384114623069763	0.735590934753418	0.962002694606781	0.32810884714126587	0.1322367787361145	0.8974371552467346	0.7406055331230164	-0.6327694654464722	1.1816527843475342	0.48173612356185913	-0.23781715333461761	-0.9701446890830994	-0.7176039218902588	0.004324861336499453	-0.9121193289756775	0.3951359689235687	-0.538855791091919	-0.7546281218528748	-0.8037670850753784	-0.8667543530464172	1.7732468843460083	1.8890272378921509	1.8507966995239258	1.850009799003601	1.7430583238601685	1.9376381635665894
ATP5G2	ATP5G2	-0.04484417662024498	1.0962899923324585	-0.40861645340919495	-0.27513137459754944	-0.4550975263118744	-0.5047259330749512	0.8903847336769104	0.788562536239624	0.2982902228832245	0.6150558590888977	-0.14816094934940338	0.2011924684047699	-0.4338679015636444	-0.48254331946372986	0.4025333821773529	0.8593928217887878	-0.22613942623138428	-0.36441460251808167	-0.4134557247161865	-0.47292789816856384	-0.5702380537986755	-0.34680846333503723	-0.8817762136459351	-0.5147724151611328	-0.6835746765136719	-0.5530160665512085	1.5784040689468384	-0.5601398944854736	2.0537467002868652	0.08466554433107376	3.7309367656707764	2.5930936336517334	2.631650686264038	2.5785210132598877	2.7289071083068848	2.315260171890259
ATP5H	ATP5H	-0.12998121976852417	-0.2524119019508362	0.27796468138694763	0.3581458628177643	-0.057060904800891876	0.9366028308868408	1.08590829372406	-0.5487127900123596	0.22624681890010834	0.7752701044082642	0.619280993938446	-0.39207029342651367	0.40693750977516174	0.3348957598209381	0.4566023349761963	-0.37795642018318176	0.6056305766105652	1.059398889541626	1.4135605096817017	0.6925248503684998	0.03571026772260666	-0.19401118159294128	-0.5601398944854736	-0.48749586939811707	-0.7114605903625488	0.04053211584687233	0.7242106199264526	0.44785693287849426	-0.6412431597709656	-0.3814091384410858	1.856060266494751	1.730178952217102	1.9453380107879639	2.0340566635131836	1.9036871194839478	2.250150203704834
ATP5I	ATP5I	1.2425960302352905	1.3264124393463135	1.1627302169799805	-0.9239514470100403	-0.748750627040863	-0.9100852012634277	-0.09574203193187714	1.2153624296188354	1.1343008279800415	-0.5442278385162354	-0.3452227711677551	-1.0434465408325195	0.1867186427116394	-1.06905198097229	1.245843768119812	-0.8457898497581482	-1.0829354524612427	-0.45165398716926575	-0.08818306028842926	-0.9043321013450623	-0.48263007402420044	-0.38088175654411316	-0.721848726272583	-0.45978084206581116	-0.5436214804649353	-0.36462482810020447	1.3476990461349487	1.0176458358764648	1.860366940498352	0.5526354908943176	3.2828738689422607	3.3388938903808594	3.2526581287384033	3.6648693084716797	2.983283042907715	2.746969699859619
ATP5L	ATP5L	0.31555986404418945	1.1258091926574707	1.097907543182373	0.6127943396568298	-0.07482092827558517	-0.49345460534095764	1.7961491346359253	0.8331878781318665	0.8812038898468018	0.08220837265253067	-0.6020827293395996	0.9689016342163086	-0.29365330934524536	-0.6190708875656128	0.4883822500705719	-0.5149953961372375	-0.5640841126441956	-0.4091992974281311	1.7467440366744995	0.8842896819114685	-1.0430220365524292	-0.5149953961372375	0.43901383876800537	-0.42888256907463074	-0.2953718900680542	-0.2747056484222412	0.6958059668540955	-0.5519233345985413	-0.16469797492027283	-1.0604218244552612	2.052276372909546	2.181716203689575	2.2249200344085693	2.0852513313293457	2.134040594100952	2.585218667984009
ATP5O	ATP5O	0.1004977822303772	-0.47375860810279846	-0.7499017715454102	0.996450662612915	-0.691254198551178	-0.0015607454115524888	1.2824345827102661	-0.7163919806480408	0.3910073935985565	-0.06691285222768784	0.4081306755542755	-0.7389276027679443	1.1617637872695923	-0.35878226161003113	0.8391178846359253	-0.14700931310653687	-0.25097551941871643	0.5527286529541016	1.2939108610153198	0.9409365653991699	1.1835110187530518	0.24784260988235474	-0.03966930881142616	0.4226490259170532	-0.2797647714614868	0.716194748878479	-0.19638898968696594	1.150152564048767	-0.6908650994300842	-0.2073175609111786	2.2249200344085693	2.192559003829956	2.361809730529785	2.3921947479248047	2.178260326385498	2.4286394119262695
ATP6AP2	ATP6AP2	-0.7872962951660156	-0.20331531763076782	1.0276215076446533	1.916925072669983	1.6375229358673096	1.494430661201477	1.657240629196167	-0.29460608959198	-1.0699577331542969	2.0728118419647217	1.711391568183899	0.9716619849205017	-0.6352584958076477	1.6779594421386719	-0.8514014482498169	1.9497289657592773	1.9256929159164429	0.9883532524108887	0.37131550908088684	0.14887532591819763	-0.6037458181381226	1.1282130479812622	0.10679526627063751	-1.004887342453003	-1.0577516555786133	-1.7729747295379639	0.14789490401744843	-1.3311172723770142	-0.7521072030067444	-0.2797224819660187	2.355700969696045	2.4258830547332764	2.5235517024993896	2.3460166454315186	2.565460205078125	2.313300848007202
ATP6V0B	ATP6V0B	-0.7044364213943481	0.19169579446315765	1.9909229278564453	-0.7848419547080994	-0.06562194228172302	0.9684981107711792	-0.3952879011631012	0.6270909309387207	-0.7577610611915588	0.6184236407279968	-0.4785618484020233	-0.769765317440033	-0.2029130458831787	-1.1790730953216553	-0.449581503868103	-0.34212979674339294	-0.771353542804718	-1.2928032875061035	1.0577819347381592	-0.7926535606384277	0.04976546764373779	0.355821430683136	0.3014671206474304	0.9907747507095337	1.2210891246795654	1.40666663646698	1.2022154331207275	0.42905646562576294	1.458781361579895	1.0331244468688965	2.2663562297821045	2.4032115936279297	2.065622329711914	2.5073490142822266	2.531951427459717	1.7467440366744995
ATP6V0C	ATP6V0C	0.5369080305099487	-0.02813470922410488	0.7185499668121338	0.825400710105896	0.08728959411382675	-0.19551286101341248	0.6052117347717285	0.22397668659687042	0.3647426962852478	0.634804904460907	1.0338867902755737	0.7684475183486938	0.5170332789421082	0.20746302604675293	-0.4301951229572296	0.23752160370349884	-0.024752387776970863	0.9484253525733948	-0.2945045232772827	0.014322992414236069	0.3295985460281372	-0.6502719521522522	-0.0018111057579517365	0.07539958506822586	0.2097124308347702	-0.07022836059331894	0.35985812544822693	-0.6383068561553955	0.020714299753308296	-0.5631082653999329	3.1876115798950195	3.1363725662231445	2.8510024547576904	3.1550533771514893	3.465686798095703	2.3357977867126465
ATP6V0D1	ATP6V0D1	-0.883526086807251	-0.8682350516319275	0.7531138062477112	-0.8636958003044128	-1.1812491416931152	0.3693012297153473	-0.18175995349884033	-1.0177881717681885	-0.4652807414531708	1.0046718120574951	0.2407681941986084	-0.303605318069458	-1.087726354598999	-0.06250754743814468	-0.019286228343844414	-0.6143121123313904	-0.5442278385162354	-0.4915100336074829	1.4362425804138184	0.6668322682380676	-0.5116512179374695	0.6436967849731445	1.318089485168457	1.5572493076324463	1.4573918581008911	1.491463541984558	0.7904485464096069	2.3223538398742676	0.9770703911781311	1.6779594421386719	1.8098502159118652	1.8161890506744385	1.8015435934066772	1.9780410528182983	1.663912296295166	1.5136196613311768
ATP6V1E1	ATP6V1E1	-0.01061935629695654	0.9129400849342346	1.8878004550933838	0.28388693928718567	0.531954288482666	1.0334006547927856	0.9521483778953552	0.9799215197563171	-0.1958802193403244	0.7249143719673157	0.21333818137645721	-0.1514790654182434	-0.7661454081535339	-0.437214195728302	0.4700736105442047	0.8164045214653015	0.6028281450271606	-0.5770105719566345	-0.7794152498245239	-1.1764119863510132	-0.7746044397354126	-0.7982370257377625	-1.1612281799316406	-0.7863182425498962	-0.9425156712532043	-0.8791053891181946	1.661031723022461	-0.34848320484161377	1.673218011856079	0.030066117644309998	3.117396354675293	3.117396354675293	3.3184194564819336	3.2526581287384033	3.4981372356414795	2.521599769592285
ATP6V1F	ATP6V1F	0.02656502276659012	-0.22041121125221252	1.6321477890014648	0.13103854656219482	0.39279893040657043	0.9029789566993713	0.6217154860496521	-0.28693774342536926	0.6270909309387207	0.7293176651000977	0.25784486532211304	-0.4742099642753601	-0.13963991403579712	-0.3842785358428955	1.1553736925125122	0.18029402196407318	-0.09770761430263519	-0.6582785844802856	0.6506802439689636	-1.0535383224487305	-0.18820898234844208	-0.4231860637664795	-0.34629741311073303	-0.12071341276168823	-0.3794744610786438	-0.6296641826629639	1.1602466106414795	0.22271962463855743	0.5305054783821106	-0.14495691657066345	2.1164345741271973	2.0957119464874268	1.8038532733917236	2.2150442600250244	2.1882684230804443	2.0405685901641846
ATP6V1G1	ATP6V1G1	-0.3796105682849884	-0.3894021511077881	1.158586025238037	0.9796355962753296	1.3207401037216187	1.6856430768966675	1.2683451175689697	-0.6794076561927795	-0.26353251934051514	1.5191136598587036	1.454071044921875	1.0141968727111816	0.7391624450683594	-0.45826444029808044	-0.40186306834220886	1.0496084690093994	-0.16865146160125732	-0.4346438944339752	0.9582127928733826	0.07599799335002899	0.17862704396247864	0.8086825609207153	-0.7711654901504517	-0.8734819889068604	-0.5297055840492249	0.6208288073539734	-0.11265022307634354	-0.7995719909667969	-0.7515066266059875	-0.8258718252182007	2.537411689758301	1.8418879508972168	2.166307210922241	2.233771800994873	2.73480224609375	2.129747152328491
ATP6V1G2	ATP6V1G2	2.876364231109619	2.6370623111724854	1.7317839860916138	-1.6730293035507202	-2.747244119644165	-1.6559008359909058	-0.8067246079444885	2.4601824283599854	2.847748041152954	-0.8385982513427734	-1.6048659086227417	-2.5040621757507324	-0.43245574831962585	-1.9562780857086182	2.7788538932800293	-1.87376070022583	-2.2022554874420166	-0.9599928259849548	-0.6990179419517517	-1.23979914188385	-1.4354032278060913	0.499067097902298	-0.7147213816642761	-1.2436898946762085	-0.4749871492385864	-1.033448338508606	3.4157140254974365	-0.24125716090202332	2.015348196029663	-1.2281169891357422	1.5419923067092896	1.2292640209197998	1.271687388420105	1.5984253883361816	1.3526331186294556	0.1944774091243744
ATP6V1H	ATP6V1H	0.155742809176445	0.052096638828516006	-0.3043261766433716	1.3329887390136719	-0.4879128038883209	0.4400752782821655	0.766154408454895	0.4716493785381317	-0.5074158906936646	1.5123170614242554	-0.2438609004020691	1.219673991203308	0.28286537528038025	0.2382916659116745	-0.285467267036438	-0.2813495397567749	0.3417127728462219	0.9481356143951416	0.881714403629303	1.0141968727111816	0.8082717061042786	-0.7402245998382568	-0.4525839388370514	0.0371255986392498	-0.606998085975647	-0.5004976987838745	-0.2771587371826172	0.06023779138922691	-0.2891688644886017	-0.32921302318573	1.7676072120666504	1.9542949199676514	1.7693989276885986	1.7509318590164185	1.8456714153289795	1.6903047561645508
ATP8B4	ATP8B4	0.769221842288971	1.3409678936004639	-0.1319679617881775	1.4711158275604248	-1.0501141548156738	1.1556646823883057	2.3337862491607666	1.5526567697525024	1.0015441179275513	1.3139091730117798	-1.3179328441619873	-0.5829470753669739	-0.8812943696975708	-0.055795393884181976	1.8751300573349	-0.005255762953311205	-0.30646514892578125	-1.0392605066299438	1.1180530786514282	-1.1193723678588867	-1.0058856010437012	-1.124670147895813	-1.196852684020996	-1.2076267004013062	-0.7940494418144226	-0.926667332649231	1.2964740991592407	-0.994857668876648	1.8899619579315186	-0.9187608361244202	-2.4886138439178467	-1.313828468322754	-1.142076849937439	-1.242518424987793	-2.3273086547851562	-0.5335946679115295
ATP9A	ATP9A	0.6094062924385071	0.3139987885951996	1.1268419027328491	0.02676485851407051	-0.08022531867027283	0.388849675655365	-0.0710715502500534	-0.18920853734016418	-0.4924246370792389	0.6896612644195557	1.0482114553451538	0.4570087194442749	0.4294135868549347	-0.010066908784210682	0.2272782176733017	0.5051287412643433	0.6375128030776978	-0.20082244277000427	-0.2574295699596405	-0.48545414209365845	0.4781288802623749	0.01959329843521118	9.885012404993176E-4	0.1673298478126526	0.1560923159122467	0.24488410353660583	0.021476563066244125	-0.11830902844667435	-0.05080487206578255	0.024334706366062164	1.4157906770706177	1.271687388420105	1.486350655555725	1.4135605096817017	1.5030450820922852	1.0824536085128784
ATPAF1	ATPAF1	1.4485222101211548	1.7041618824005127	0.9218847751617432	1.159618854522705	0.2867515981197357	0.5948226451873779	2.405787229537964	1.3246310949325562	1.983354926109314	0.7809095978736877	1.0225918292999268	-0.00438926974311471	0.5987829566001892	-0.3352874517440796	1.5639067888259888	-0.2950046956539154	-0.7315574288368225	-1.821563720703125	-0.18678390979766846	-1.2295972108840942	-1.1913601160049438	-0.6943308115005493	-0.9150082468986511	-1.30146062374115	-1.099562406539917	-1.1835070848464966	0.4731270670890808	-0.9114925861358643	0.11011724174022675	-1.142076849937439	1.2863454818725586	1.2667242288589478	1.225738525390625	1.2819546461105347	1.302659034729004	1.117081880569458
ATPIF1	ATPIF1	-0.15846401453018188	0.022555090487003326	-0.3410407304763794	1.5984253883361816	0.945833683013916	2.0340566635131836	2.504805564880371	0.043868012726306915	0.9807745814323425	1.9463622570037842	1.148292899131775	1.2396912574768066	0.21349701285362244	-0.36780887842178345	0.09624312072992325	0.9895164370536804	-0.7515066266059875	-0.05426116660237312	0.42643293738365173	-0.6276796460151672	-0.505893886089325	0.1587608903646469	-0.9193314909934998	-0.8288270831108093	-0.5737027525901794	-0.708351731300354	-0.13613361120224	-0.6913401484489441	-0.9427545070648193	-0.9761941432952881	2.5456011295318604	2.5821993350982666	2.3921947479248047	2.57444429397583	2.5073490142822266	2.4014248847961426
ATXN10	ATXN10	0.9404363036155701	0.6916987299919128	0.20823894441127777	0.7880009412765503	-0.3184840977191925	-0.24111296236515045	0.6384114623069763	0.709295392036438	1.0972363948822021	-0.6544034481048584	0.403036892414093	-0.6729836463928223	0.6164037585258484	-0.2074468433856964	0.891730785369873	-0.6794076561927795	0.4056585133075714	-0.2747056484222412	-0.17127816379070282	-0.60248202085495	-0.3587140738964081	-0.7856360673904419	-0.5702380537986755	0.1858222335577011	0.016124418005347252	-0.16699621081352234	1.0492056608200073	0.16521181166172028	0.49869319796562195	0.15014122426509857	1.679856777191162	1.6213966608047485	1.5909312963485718	1.7309634685516357	1.533170461654663	1.8233087062835693
ATXN3L	ATXN3L	0.10387057065963745	0.6797782778739929	0.7451246380805969	0.37273409962654114	0.5559457540512085	-0.020930299535393715	0.5082849860191345	0.5152257680892944	-0.05838807299733162	0.6451476812362671	0.11367852985858917	-0.26788386702537537	0.5541538000106812	-0.10902342200279236	-0.22980046272277832	0.21117641031742096	-0.326882928609848	-0.1345428079366684	0.3436813950538635	0.431332528591156	-0.32361236214637756	-0.11932937800884247	0.09282334893941879	0.4459379315376282	0.061683330684900284	0.37057384848594666	0.4095187187194824	-0.41686591506004333	0.08152162283658981	0.20421448349952698	-2.480181932449341	-1.201006293296814	-0.7424102425575256	-2.5484931468963623	-0.36462482810020447	-2.694870710372925
ATXN7	ATXN7	0.0959358885884285	0.04114446043968201	0.8915050625801086	0.054223038256168365	-0.3636031448841095	0.4602280259132385	0.35599061846733093	0.2555382251739502	1.0903973579406738	0.7635732293128967	0.9689016342163086	0.709824800491333	-0.2524119019508362	-0.0632963553071022	0.6071909070014954	0.6551950573921204	-0.15013396739959717	-0.10693251341581345	-0.19133272767066956	-0.20941391587257385	0.374891459941864	0.5564649701118469	-0.23988460004329681	-0.027250275015830994	-0.2696976065635681	-0.4071452021598816	-0.3345095217227936	-0.13601204752922058	-0.0532546229660511	-0.3456103205680847	-1.6372640132904053	-0.7356896996498108	-1.751888632774353	-0.37528806924819946	-2.9634037017822266	-0.31937935948371887
ATXN7L2	ATXN7L2	0.7710152268409729	0.6518236398696899	1.0549242496490479	0.06308447569608688	-0.9951972365379333	-1.0620110034942627	0.1699414700269699	0.9541024565696716	-0.40790072083473206	0.008303891867399216	-0.39101171493530273	0.8896592855453491	1.84873628616333	0.8481404781341553	-0.7329099178314209	1.3764712810516357	0.29777607321739197	-0.3831578195095062	-0.9827706813812256	-0.7499017715454102	-0.46172967553138733	-0.691618800163269	-0.6527196764945984	-0.47594836354255676	0.3479737937450409	-0.27191397547721863	1.2425960302352905	0.5346695780754089	0.992784321308136	0.3645896315574646	1.8956464529037476	2.065622329711914	1.7900903224945068	2.078369140625	2.091339111328125	1.6719965934753418
AUP1	AUP1	0.11760396510362625	0.6264965534210205	0.3160122036933899	-0.8235514760017395	-0.09875696897506714	0.0036484552547335625	0.13375240564346313	0.321925550699234	0.9736484289169312	0.29849570989608765	0.07086260616779327	-0.19802476465702057	0.1517791897058487	0.24858024716377258	0.18227463960647583	-0.17108498513698578	-0.045908816158771515	0.6214039921760559	0.4683394134044647	0.3615550696849823	0.18816038966178894	0.005795604549348354	0.3009694516658783	-0.22613942623138428	0.18227463960647583	-0.2097618132829666	0.08312277495861053	0.5272333025932312	-0.049928441643714905	0.4349247217178345	1.5432881116867065	1.4118504524230957	1.198414921760559	1.5354063510894775	1.5561561584472656	1.5255308151245117
AURKB	AURKB	-1.2896732091903687	-1.092527985572815	-1.3125264644622803	-0.19112221896648407	-1.3869457244873047	-0.6474494338035583	-1.4221405982971191	-1.299655795097351	-0.9615054726600647	0.2186865508556366	0.838363528251648	-1.2575783729553223	1.8635237216949463	-0.5712303519248962	-1.0933364629745483	-1.8299784660339355	-1.170738935470581	1.9737080335617065	0.148654505610466	2.5186104774475098	3.618206739425659	1.5710711479187012	2.2089219093322754	3.036487340927124	2.7253737449645996	3.4263548851013184	-1.0143914222717285	3.1418797969818115	-0.9898262619972229	3.184002161026001	-1.7932865619659424	-0.07459874451160431	-0.6867460608482361	-0.9420774579048157	-0.6805644035339355	0.8957480788230896
AVPR1B	AVPR1B	0.31158071756362915	-0.05492660403251648	0.5687236189842224	-0.02132982388138771	0.5489062666893005	0.8127447366714478	0.4328288435935974	-0.22994917631149292	-0.1161210760474205	-0.5275290012359619	0.06814746558666229	0.5033740401268005	0.2939228117465973	0.533241331577301	0.4898650348186493	-0.3794744610786438	-0.37088438868522644	0.027543261647224426	-0.4098782241344452	-0.38765379786491394	0.6223591566085815	0.9064211249351501	0.8727536201477051	-0.06802001595497131	0.5457486510276794	0.49920254945755005	-0.10035615414381027	0.06234511733055115	0.1679665595293045	0.10199004411697388	-0.8475231528282166	-0.8559083938598633	-2.4886138439178467	-0.605294406414032	-0.6723659634590149	-2.1263766288757324
B2M	B2M	0.420244961977005	-0.5509810447692871	1.9268989562988281	1.5216388702392578	1.7851148843765259	1.180456519126892	1.5414084196090698	-0.6637632250785828	-0.5827600359916687	1.3904106616973877	1.1929326057434082	1.2958272695541382	-1.0751020908355713	-0.40701350569725037	-0.29615291953086853	1.7211891412734985	-0.5867661237716675	1.2308021783828735	0.07472074776887894	0.9848705530166626	0.9939673542976379	1.9737080335617065	1.271687388420105	0.06853128224611282	1.154588222503662	0.29321053624153137	-1.6559008359909058	-1.1933766603469849	-1.6048659086227417	-0.7954584956169128	6.1364617347717285	4.663912296295166	5.3352742195129395	4.893514633178711	6.1364617347717285	4.132227420806885
B3GALT1	B3GALT1	-0.2492884248495102	0.34228676557540894	-0.39902564883232117	0.06295309960842133	-0.33118101954460144	-0.32637643814086914	0.5810520052909851	-0.07411204278469086	0.9020614624023438	0.4836295545101166	-0.0487099252641201	0.2853269875049591	0.5302179455757141	0.3175142705440521	0.2539830803871155	0.2857438921928406	0.41517311334609985	-0.3967403471469879	-0.27538034319877625	-0.21775774657726288	0.7704265713691711	0.7603065967559814	0.3198685050010681	0.48054081201553345	0.6053471565246582	-0.3374007046222687	0.49142199754714966	0.226466566324234	-0.023343103006482124	-0.09629356116056442	-1.1014684438705444	-1.2600256204605103	-0.43133971095085144	-1.8947010040283203	-1.4975374937057495	-0.47745537757873535
B3GAT1	B3GAT1	0.8256363272666931	-0.15688739717006683	-0.32070571184158325	-0.5200875997543335	0.9105492830276489	0.006509380880743265	-0.06969095766544342	0.0371255986392498	-0.22347010672092438	-0.5846415758132935	-0.6030319333076477	-0.3569193482398987	-0.4954374432563782	-0.006611465942114592	0.09983482211828232	-0.5843074321746826	-0.5910788178443909	-0.15733754634857178	0.2626335620880127	0.9659180045127869	0.6865494847297668	0.738286018371582	1.2174826860427856	1.1794103384017944	1.6763967275619507	0.9169002175331116	-0.31103789806365967	-0.0920194610953331	-0.3110809624195099	0.3581458628177643	1.8729866743087769	1.7222224473953247	1.3492119312286377	1.8436754941940308	1.7721326351165771	0.9807745814323425
B3GNT3	B3GNT3	-0.09126917272806168	0.3599424362182617	-0.5046484470367432	0.5772178769111633	0.7730956673622131	0.16585679352283478	-0.06364963948726654	0.24736715853214264	0.043868012726306915	0.07993971556425095	-0.10749661922454834	0.5723543763160706	-0.2969589829444885	0.9736484289169312	0.4310463070869446	0.17427700757980347	0.3203195333480835	0.04198863357305527	0.48958316445350647	0.20013897120952606	0.457492858171463	0.23339441418647766	0.5310234427452087	-0.14536060392856598	0.5790815353393555	0.0025261531118303537	0.14149801433086395	0.052305418998003006	-5.51185104995966E-4	-0.4641861319541931	-1.4808069467544556	-0.5912302136421204	-1.0275014638900757	-2.0956766605377197	-0.7736683487892151	-0.696579098701477
B4GALT5	B4GALT5	-1.098987340927124	-0.8678627610206604	2.194282293319702	2.008463144302368	0.056943926960229874	1.2372854948043823	1.166284203529358	-1.1625041961669922	-1.3056210279464722	1.8456714153289795	1.097525715827942	1.2548407316207886	3.0216176509857178	1.3044929504394531	-1.033448338508606	0.16297069191932678	2.742908000946045	-0.6843414902687073	-0.30614903569221497	-0.7782559394836426	0.12390865385532379	0.6176338791847229	-0.36462482810020447	-0.7659862041473389	0.2443707138299942	-0.4616820216178894	-0.027250275015830994	-0.9064695835113525	-0.8839367032051086	-0.8313564658164978	1.478013515472412	1.1924934387207031	2.0314314365386963	1.5976451635360718	1.5376118421554565	1.8447059392929077
BAALC	BAALC	3.782573938369751	3.9144937992095947	3.7054014205932617	-2.2697160243988037	-2.0861258506774902	-2.8548743724823	-2.121547222137451	3.6648693084716797	4.41966438293457	-1.5961800813674927	-2.4312973022460938	-1.9748505353927612	-1.0013563632965088	0.969691276550293	4.243156433105469	-1.9788212776184082	-1.7853829860687256	-1.9340646266937256	-1.6258630752563477	-1.8947010040283203	-2.4107279777526855	-2.284438371658325	-2.3791327476501465	-2.248831033706665	-2.35054612159729	-1.9866588115692139	3.2828738689422607	-2.1020078659057617	3.0160913467407227	-2.3413777351379395	1.1109766960144043	0.800779402256012	1.167891502380371	1.172799825668335	1.5652172565460205	1.1084036827087402
BACE1	BACE1	-0.194326713681221	1.7104741334915161	2.772307872772217	-0.9097035527229309	-1.3454657793045044	-1.2230182886123657	-0.7110665440559387	1.7325444221496582	0.7568655610084534	-1.0535383224487305	0.3340221643447876	-0.518851637840271	-1.023168921470642	1.1973378658294678	-0.7267528772354126	0.9046581983566284	0.26941370964050293	0.628075122833252	0.6850659251213074	0.18894630670547485	-0.9228107929229736	-0.5237331986427307	0.7067546844482422	0.10330964624881744	0.45078814029693604	-0.9915687441825867	-0.5946776270866394	-0.6922597289085388	1.7458467483520508	-0.7063160538673401	2.3517370223999023	2.6182315349578857	2.5930936336517334	2.4530649185180664	2.2249200344085693	1.1572320461273193
BAGE	BAGE	-0.03798583522439003	-0.126082181930542	-0.28397342562675476	-0.18690277636051178	-0.37062957882881165	-0.08621267229318619	0.3990892469882965	-0.23222973942756653	0.4631713032722473	0.11686839908361435	0.1631915420293808	0.6170133948326111	-0.4444616138935089	-0.26883336901664734	0.2735954225063324	-0.20395053923130035	0.011172345839440823	-0.16628749668598175	-0.09274481236934662	-0.15591271221637726	0.5551959872245789	0.7652226686477661	1.1542527675628662	0.11029605567455292	0.46356824040412903	0.7755964994430542	-0.07426028698682785	1.1053768396377563	-0.023829523473978043	0.7289002537727356	-1.1933766603469849	-0.7315574288368225	-0.6093069911003113	-1.7026621103286743	-1.7932865619659424	-1.1307117938995361
BAI2	BAI2	0.6410432457923889	0.9627829194068909	2.0280654430389404	-0.7053578495979309	-1.1321258544921875	-0.8561826944351196	-0.48332831263542175	1.032860279083252	0.898476243019104	-0.33815544843673706	-0.9182366728782654	-0.5462841987609863	1.6022940874099731	-0.6407890319824219	1.1106539964675903	-0.649707555770874	-1.035730242729187	-0.850702166557312	-0.5319850444793701	-0.8611262440681458	-0.7516700625419617	-0.28099727630615234	-0.5077701210975647	-1.0760974884033203	-0.33784252405166626	-0.6890956163406372	2.0970711708068848	0.6850659251213074	1.4204297065734863	0.17879855632781982	1.0265816450119019	0.6850659251213074	0.8645208477973938	0.8685645461082458	1.0205117464065552	0.8165790438652039
BAI3	BAI3	1.9926390647888184	2.5103533267974854	2.716663360595703	-1.2449618577957153	-1.022034764289856	-1.329540729522705	-1.23336660861969	1.9615336656570435	1.9376381635665894	-1.3082072734832764	-1.22189462184906	-1.1578201055526733	2.615319013595581	-1.0661637783050537	1.1969469785690308	-1.2270138263702393	-0.9534696936607361	-1.0349745750427246	-0.9779955148696899	-1.203044056892395	-1.4228503704071045	-1.1462815999984741	-1.4975374937057495	-1.376567006111145	-1.4288235902786255	-1.0764929056167603	2.9360885620117188	-1.380743145942688	1.8751300573349	-1.0256646871566772	0.8389513492584229	0.9627829194068909	0.9499659538269043	0.8321642875671387	0.7400745153427124	-0.10646870732307434
BAIAP2L1	BAIAP2L1	-1.3627512454986572	-1.722086787223816	-1.5383305549621582	1.252292275428772	3.475210189819336	2.030357837677002	0.2471209615468979	-1.537230372428894	-1.4614322185516357	2.847748041152954	2.1059556007385254	-1.9340646266937256	-1.5584007501602173	1.9747231006622314	-1.728743314743042	2.996412754058838	-0.5784067511558533	2.1253085136413574	0.6568639278411865	1.8151273727416992	2.916145086288452	2.290762424468994	0.956888735294342	1.9368170499801636	2.0331692695617676	1.7135729789733887	-1.5045650005340576	1.205795168876648	-1.5170975923538208	2.169555425643921	-0.42505109310150146	-0.42888256907463074	-0.2360246330499649	-0.3193475008010864	-0.8885786533355713	-0.16490033268928528
BAMBI	BAMBI	1.1398719549179077	1.240199089050293	2.490370512008667	2.983283042907715	-0.5697593092918396	-2.8102409839630127	3.3624026775360107	0.34869033098220825	-0.31977880001068115	-2.5365419387817383	1.3256107568740845	2.3317501544952393	-0.2088087499141693	1.0513418912887573	0.9765084981918335	2.423647165298462	2.3517370223999023	-0.7904026508331299	-2.8299965858459473	-1.490945816040039	-0.5579746961593628	-1.097638487815857	-0.9875907897949219	-1.4624732732772827	-1.1635442972183228	-0.2989387512207031	-0.4842241704463959	-1.7059630155563354	1.4251203536987305	-0.5689131617546082	1.3923664093017578	1.9453380107879639	1.5705283880233765	1.9966281652450562	1.3868993520736694	1.0583962202072144
BAPX1	BAPX1	0.12084008008241653	-0.33879780769348145	-0.14107808470726013	-0.2915983200073242	0.030066117644309998	0.25186771154403687	-0.5468798875808716	-0.34133514761924744	-0.2300918698310852	-0.38298624753952026	0.2837669551372528	0.38866353034973145	0.4806334674358368	0.347700834274292	-0.5062487125396729	1.013405203819275	-0.09259204566478729	1.0179965496063232	-0.23619817197322845	0.1581043154001236	0.4284055233001709	0.9941574335098267	0.9954893589019775	0.521117627620697	0.5643324255943298	0.7556063532829285	-0.4179389476776123	-0.03436393663287163	-0.24064825475215912	1.0522058010101318	-0.819023072719574	-0.9350687861442566	-1.1690573692321777	-1.678556203842163	-0.40447866916656494	0.03820653259754181
BAT1	BAT1	-0.2870904505252838	-0.5688604712486267	-0.7449793219566345	-1.0474382638931274	-0.4657614827156067	-0.8159970641136169	-0.276984304189682	-0.002245859010145068	-0.4162198603153229	-0.6128913164138794	-0.0715460479259491	1.1949522495269775	1.1966148614883423	-0.2790221571922302	-0.43133971095085144	-1.1619369983673096	-0.905398428440094	1.406076431274414	1.324303150177002	1.5278170108795166	0.4486355185508728	-0.15519772469997406	-0.17910967767238617	0.5953129529953003	-0.592406690120697	1.0866466760635376	0.7381005883216858	1.2332215309143066	1.067503809928894	1.3651193380355835	2.121382713317871	1.6911051273345947	1.5136196613311768	1.6367942094802856	2.120161533355713	1.6497845649719238
BAT3	BAT3	0.2637272775173187	-0.32953810691833496	0.7895714640617371	0.7686023116111755	0.5862318873405457	0.8625385761260986	0.8926612734794617	0.059688203036785126	0.2553410232067108	0.8982656598091125	0.7754573225975037	1.0405477285385132	0.20256221294403076	0.1867186427116394	0.0032709494698792696	0.6208288073539734	-0.31448137760162354	-0.8856908082962036	0.4007086157798767	0.4705579876899719	-0.48953232169151306	-0.6539161205291748	0.9728143811225891	1.4466205835342407	1.7684797048568726	0.2720584571361542	-1.0070139169692993	-0.24027632176876068	-0.9222471117973328	-0.3737701177597046	1.8365733623504639	1.780516266822815	1.7606133222579956	1.7406314611434937	1.817275047302246	1.661031723022461
BAZ2B	BAZ2B	2.355700969696045	2.446772813796997	1.5112767219543457	-0.89955073595047	-1.0829354524612427	-1.3340312242507935	-0.17235371470451355	2.3376224040985107	1.5752339363098145	-0.713291585445404	-0.9870259165763855	0.7897408604621887	0.704881489276886	-0.7590392231941223	1.4593462944030762	-0.45010966062545776	-1.0182247161865234	-0.44659051299095154	-0.891857385635376	-0.7127915024757385	-1.7059630155563354	-0.6876243948936462	-1.4897229671478271	-1.5961800813674927	-1.7162888050079346	-2.051567792892456	1.3941737413406372	-1.3613336086273193	2.8148276805877686	-0.9835790395736694	0.7065178751945496	0.6248225569725037	0.643997073173523	0.623009443283081	0.6608351469039917	0.3443932831287384
BBS2	BBS2	2.0537467002868652	2.036734104156494	1.661031723022461	0.7163935303688049	1.0397075414657593	-0.6126144528388977	1.2914457321166992	1.7704535722732544	1.3515511751174927	0.2160678505897522	0.30122652649879456	0.8084803223609924	1.2264859676361084	-0.4842241704463959	1.0208672285079956	-0.1950158178806305	-0.33297303318977356	-1.0751020908355713	-1.4835238456726074	-1.3454657793045044	-1.4965471029281616	-1.0737000703811646	-1.376567006111145	-1.8784750699996948	-1.2822587490081787	-1.7007250785827637	1.4732623100280762	-1.2970366477966309	1.4999688863754272	-1.031736969947815	0.7746841907501221	0.7643070816993713	0.7976392507553101	0.8327541947364807	0.7558465003967285	0.6775572896003723
BBX	BBX	1.0525357723236084	1.2332215309143066	2.3876774311065674	-0.9524672031402588	0.4060443043708801	-0.7298712134361267	-1.0745627880096436	1.331885576248169	0.9454902410507202	-0.9832747578620911	-0.27553799748420715	-0.440638929605484	-0.8589611649513245	-0.18500757217407227	0.4904034733772278	1.8015435934066772	-0.27774184942245483	1.491463541984558	-0.39007487893104553	1.3571956157684326	-0.6981343626976013	-0.5038784146308899	-0.30429208278656006	-0.8173171877861023	-0.8771247267723083	-0.9642348289489746	-0.9239514470100403	-0.8930193185806274	1.5520511865615845	0.18456411361694336	2.176999807357788	1.8956464529037476	2.2089219093322754	1.8773211240768433	2.0331692695617676	1.2203446626663208
BCAP31	BCAP31	1.0519821643829346	-0.572959303855896	0.3474881649017334	0.5577929615974426	0.42930009961128235	1.169600248336792	0.30673539638519287	-0.49345460534095764	0.452796071767807	0.7052540183067322	-0.33389464020729065	0.9193822741508484	-0.5101437568664551	-0.2841253876686096	0.7942373752593994	-0.4170593321323395	-0.21897055208683014	-0.8032264709472656	0.36017045378685	-0.6511775255203247	-0.6370896100997925	-0.7785674333572388	-0.7759650349617004	-0.3234763443470001	-0.15864956378936768	0.8961564302444458	0.9842894673347473	0.9824114441871643	0.018548738211393356	1.5903358459472656	1.6063454151153564	1.4851726293563843	1.307727336883545	1.5359872579574585	1.7509318590164185	1.8349000215530396
BCAS1	BCAS1	5.480327606201172	4.476537704467773	4.155527591705322	-2.662864923477173	-2.5040621757507324	-2.6777868270874023	-2.181415557861328	4.2030415534973145	5.689338684082031	-2.181415557861328	-2.5040621757507324	-1.9866588115692139	-1.5095345973968506	-2.1109964847564697	5.3352742195129395	-2.3273086547851562	-1.7772548198699951	-2.5941429138183594	-2.480181932449341	-2.5599887371063232	-2.4201478958129883	-2.459120512008667	-2.60789155960083	-2.5484931468963623	-2.360018014907837	-2.0861258506774902	2.169555425643921	-2.3959245681762695	4.009833335876465	-2.2022554874420166	2.996412754058838	3.104628086090088	3.0746026039123535	3.475210189819336	3.1729228496551514	0.29321053624153137
BCHE	BCHE	0.04198863357305527	1.8507966995239258	2.5515496730804443	-1.391884446144104	-0.6843414902687073	1.327195405960083	-1.9693691730499268	1.6655477285385132	1.5784040689468384	-1.751888632774353	0.9491784572601318	-1.8076404333114624	3.5160884857177734	-2.0020482540130615	0.6443201303482056	-0.31529125571250916	2.799485683441162	-0.4989032745361328	-1.9144978523254395	0.12197299301624298	0.7381005883216858	2.0852513313293457	-0.29899221658706665	1.0308640003204346	-1.17256498336792	-1.9502079486846924	0.42606160044670105	-1.2295972108840942	0.08312277495861053	-0.6546796560287476	1.3496094942092896	1.3041410446166992	1.2283097505569458	1.443294882774353	1.1113172769546509	0.7114331722259521
BCL2L2	BCL2L2	2.6569314002990723	2.2418212890625	0.7817395329475403	-1.0080370903015137	-0.10860245674848557	-0.7208026647567749	-0.5470415949821472	2.1723620891571045	2.5132572650909424	-0.3915001451969147	-0.6498334407806396	0.650065004825592	-1.0043396949768066	-0.3225366771221161	2.5785210132598877	-0.8321399688720703	-0.18031086027622223	0.11547205597162247	-1.4138925075531006	-1.0843359231948853	-1.1462815999984741	-1.098067283630371	-2.1499483585357666	-1.9306732416152954	-2.144763708114624	-1.6835216283798218	1.6878998279571533	-1.4844844341278076	1.5170435905456543	-1.4275140762329102	1.195773720741272	1.1856915950775146	1.1183135509490967	1.1666420698165894	1.2022154331207275	0.5880024433135986
BCL3	BCL3	-1.2101075649261475	-1.6503022909164429	-1.1494179964065552	0.3448852002620697	-0.6712892651557922	-1.3391330242156982	1.2863454818725586	-1.5865899324417114	-1.4237059354782104	-0.8073452711105347	-1.7372195720672607	1.712051272392273	1.261393666267395	1.9980641603469849	-0.23509007692337036	2.194282293319702	1.677235722541809	-0.15613335371017456	2.311084747314453	3.4157140254974365	-0.6143121123313904	0.7054305672645569	2.565460205078125	1.20615553855896	2.650538921356201	1.0660053491592407	-1.1631747484207153	2.430953025817871	-1.243038296699524	1.9508466720581055	-0.3929039537906647	-0.746803343296051	-0.7609701752662659	0.020477917045354843	-0.4699244201183319	-0.8246755003929138
BCLAF1	BCLAF1	0.7280762791633606	0.6856982111930847	0.3576256334781647	0.4385809600353241	-1.2198845148086548	-0.43840572237968445	-0.08605684340000153	0.928111732006073	-0.1117185726761818	0.10558434575796127	0.46849191188812256	1.6839905977249146	0.8722742795944214	0.8974371552467346	0.09514044225215912	0.3756100833415985	0.4025333821773529	1.1906647682189941	-0.7032294869422913	0.39359214901924133	0.4349247217178345	0.5899328589439392	-0.753402829170227	-0.43365150690078735	-1.28368079662323	-0.914740264415741	0.8000478744506836	-0.5453543066978455	1.0486406087875366	-0.5160457491874695	1.4534629583358765	1.8848661184310913	1.9863396883010864	1.7475943565368652	1.5297660827636719	1.7509318590164185
BEX1	BEX1	0.8964068293571472	1.0917084217071533	-0.02586309425532818	-0.13004986941814423	-0.8707234263420105	0.5641834735870361	0.6305531859397888	0.16928282380104065	1.7396670579910278	0.2787991166114807	-0.09908624738454819	-0.5966025590896606	2.0164570808410645	-0.35291045904159546	1.4362425804138184	0.3581458628177643	-0.7969526648521423	-0.0632963553071022	0.3756100833415985	-0.5681617856025696	-0.14212176203727722	0.06853128224611282	-0.5890370011329651	-0.8979476690292358	-0.8878511786460876	-0.8550646901130676	1.1771401166915894	-0.8412396907806396	-0.15547046065330505	-0.9248751401901245	1.7890253067016602	1.7676072120666504	1.837597131729126	1.84873628616333	1.491463541984558	0.9705404043197632
BEX2	BEX2	2.6069488525390625	3.036487340927124	2.7093372344970703	-1.6965270042419434	2.0957119464874268	-1.9405759572982788	0.5975390076637268	2.9023826122283936	3.098803997039795	-1.1913601160049438	-2.215909481048584	-0.9515847563743591	-0.054995346814394	-2.154822826385498	2.492993116378784	-1.1584968566894531	-1.9144978523254395	-1.8498233556747437	0.1217138022184372	-2.2554519176483154	-2.132796049118042	-2.0104455947875977	-2.583857774734497	-2.076620101928711	-1.8819425106048584	-1.744924545288086	3.4818766117095947	-1.6979714632034302	2.979383707046509	-1.9693691730499268	1.0271426439285278	1.1435781717300415	1.1308122873306274	1.2144297361373901	1.0966287851333618	1.0162065029144287
BEXL1	BEXL1	1.6559299230575562	2.030357837677002	2.5132572650909424	1.0053808689117432	1.1702841520309448	0.2558549642562866	0.9293420910835266	2.168130874633789	1.8819622993469238	1.0678234100341797	-1.1961215734481812	0.7497082948684692	-0.5299597382545471	-2.5114939212799072	1.9453380107879639	0.9973873496055603	-1.6387733221054077	-1.1279432773590088	-0.36733362078666687	-2.360018014907837	-1.0760974884033203	0.3617526590824127	-1.7729747295379639	-1.7744624614715576	-1.630662441253662	-2.3413777351379395	2.0878093242645264	-1.4590544700622559	2.1484007835388184	-1.5852333307266235	2.3223538398742676	2.1712112426757812	2.0060224533081055	2.1446521282196045	2.0416178703308105	1.050404667854309
BFSP1	BFSP1	-0.34629741311073303	-0.10828418284654617	-0.40701350569725037	-0.41286659240722656	0.35351648926734924	0.37109577655792236	0.18816038966178894	-0.38987717032432556	-0.31156089901924133	-0.23448731005191803	-0.3769740164279938	-0.5048937201499939	-0.4678979516029358	-0.020168572664260864	0.1610095202922821	1.8045016527175903	-0.32586801052093506	0.1315537691116333	-0.3260047137737274	0.8005794882774353	0.02203526347875595	0.8503875136375427	0.47649601101875305	0.08922629803419113	0.6656601428985596	0.06051164120435715	0.8261874318122864	1.1730583906173706	0.02115500718355179	0.8657678961753845	-1.2180300951004028	-1.044682502746582	-0.9121193289756775	-0.8017414212226868	-1.7327828407287598	-0.07864771038293839
BGN	BGN	-0.8591981530189514	-1.7565598487854004	-2.5484931468963623	2.250150203704834	1.9299986362457275	1.6165764331817627	1.6421622037887573	-1.682144284248352	-2.0804686546325684	1.9109760522842407	1.9497289657592773	1.6920981407165527	-3.313220739364624	2.1865742206573486	-1.712800145149231	1.6986323595046997	1.9487251043319702	2.256998300552368	1.5151804685592651	2.267925262451172	2.987657308578491	3.1418797969818115	2.996412754058838	3.2956855297088623	2.719919443130493	2.57444429397583	-1.9175570011138916	2.7788538932800293	-1.7676845788955688	2.6656601428985596	-0.2471316158771515	-0.5319850444793701	-0.791289210319519	-1.9866588115692139	-0.56741863489151	-1.4659899473190308
BHLHB3	BHLHB3	1.0156877040863037	1.8878004550933838	1.5626353025436401	-1.6069560050964355	-1.383994460105896	-0.7277705073356628	-1.6559008359909058	2.2926886081695557	1.1508409976959229	1.6490741968154907	-1.3613336086273193	-0.9734730124473572	0.7372903227806091	-0.7711654901504517	2.0314314365386963	-0.7318084239959717	-0.9931175112724304	-0.9093873500823975	1.1088002920150757	-1.6835216283798218	-1.2270138263702393	-0.8671447038650513	-1.1024285554885864	-1.2295972108840942	-1.17039155960083	-1.3606106042861938	2.0631167888641357	0.78122878074646	2.822932243347168	-1.1859840154647827	1.101893663406372	1.3659931421279907	1.060673475265503	1.0943683385849	1.1177071332931519	1.0914251804351807
BIN1	BIN1	1.983354926109314	2.394604444503784	1.748296856880188	-1.3373066186904907	-0.8970556259155273	-1.15723717212677	-0.6100170016288757	2.7758326530456543	1.547927737236023	-1.0699577331542969	-1.9502079486846924	-0.9669495820999146	-1.686962366104126	-1.4651135206222534	1.6792094707489014	-2.1886045932769775	-1.3033291101455688	-1.059545874595642	1.5472867488861084	0.9487296938896179	-1.3599016666412354	-0.8011171221733093	-0.7527686357498169	-1.0380570888519287	-0.9530534744262695	-0.9478099346160889	1.585729956626892	-0.3212432861328125	3.310488224029541	-0.8785115480422974	1.9453380107879639	2.1446521282196045	1.8956464529037476	1.8693822622299194	1.8507966995239258	0.7534560561180115
BIRC2	BIRC2	-0.5512656569480896	0.3668287694454193	-0.8347558975219727	-0.9678035974502563	0.02644757740199566	-0.6060739755630493	-0.5847127437591553	0.04989657551050186	-0.47666865587234497	-0.49748557806015015	-0.17427188158035278	-0.3202575445175171	-0.8062660694122314	0.5810520052909851	-0.6012529730796814	0.3617526590824127	-0.21740727126598358	2.2643067836761475	0.7017116546630859	0.5764200091362	1.2667242288589478	0.9973873496055603	1.0776927471160889	0.8321642875671387	-0.3403944969177246	1.1890239715576172	0.0429668053984642	0.46481773257255554	0.9204313158988953	1.1117314100265503	1.5414084196090698	1.7619025707244873	1.7144125699996948	1.5603052377700806	1.7309634685516357	1.4836807250976562
BIRC5	BIRC5	-1.5170975923538208	-1.4808069467544556	-1.4054841995239258	1.7475943565368652	-1.5512608289718628	1.5954645872116089	0.20863550901412964	-1.335961937904358	-1.5756126642227173	2.382965564727783	2.481003522872925	-1.3125264644622803	2.0426409244537354	1.480682611465454	-1.4614322185516357	-2.173865556716919	-0.9794192910194397	1.5690914392471313	1.9909229278564453	2.123710870742798	1.6267821788787842	1.1564407348632812	2.558854818344116	3.2008681297302246	2.554035186767578	3.246999740600586	-1.4013643264770508	2.6809685230255127	-1.3676007986068726	1.9299986362457275	-0.8253973126411438	-1.8856045007705688	-0.2560795843601227	-0.5860859751701355	-0.5160457491874695	0.626666784286499
BLK	BLK	0.1610095202922821	-0.22251495718955994	0.10857853293418884	-0.1472070962190628	-0.2095871865749359	0.4175477623939514	-0.2658805549144745	-0.2781091630458832	0.7336130738258362	-0.47148069739341736	0.11069241166114807	0.6083461046218872	-0.12504908442497253	-0.3079736530780792	0.8145784139633179	-0.13923706114292145	0.19760338962078094	0.24750377237796783	0.023489683866500854	-0.23314620554447174	-0.05980132520198822	0.43552330136299133	0.568941593170166	0.46009376645088196	0.5246846079826355	0.17583954334259033	0.4963916838169098	0.04253285750746727	0.6590443849563599	0.5538615584373474	-1.4697715044021606	-1.4275140762329102	-1.5426052808761597	-1.4603074789047241	-1.3164317607879639	-1.4651135206222534
BLOC1S1	BLOC1S1	0.21447350084781647	0.7922793626785278	1.3976863622665405	-0.5381417274475098	-1.031736969947815	-1.160817265510559	-0.325595498085022	0.8069953322410583	1.3597097396850586	-0.9040497541427612	-1.070883870124817	-0.6090016961097717	-0.40849533677101135	-0.7252935171127319	1.514673113822937	-0.9230096936225891	-0.7727713584899902	-0.9282286167144775	0.2948552966117859	-0.7751158475875854	0.5212519764900208	0.7171444892883301	0.3397279679775238	-0.06725052744150162	0.40051978826522827	0.07023298740386963	1.1032090187072754	1.2784333229064941	1.6972538232803345	0.017672663554549217	1.8859678506851196	2.442429304122925	2.0537467002868652	2.382965564727783	1.8107967376708984	1.7732468843460083
BLOC1S2	BLOC1S2	0.8366668820381165	0.3317253589630127	0.11268354952335358	0.03592665120959282	0.8456557393074036	-0.2585761547088623	0.7640907764434814	0.2373836189508438	0.5438705682754517	0.2110464721918106	-0.6082777380943298	0.027070408686995506	-0.09561095386743546	0.6403661370277405	0.887362539768219	0.049018457531929016	-0.3470103442668915	0.22873419523239136	1.0189073085784912	0.5370103716850281	-0.46765565872192383	-0.26455801725387573	0.07690288126468658	0.4955546259880066	-0.8525844216346741	-0.36145126819610596	0.3443932831287384	-0.007421895395964384	0.056254416704177856	-0.11265022307634354	1.7538082599639893	1.7309634685516357	1.7257481813430786	1.7989503145217896	1.60710608959198	1.163820505142212
BMP3	BMP3	0.08058841526508331	0.42658156156539917	-0.481905072927475	-0.12098786234855652	0.4050356149673462	-0.12212616950273514	0.4622774124145508	-0.39252427220344543	0.451183557510376	-0.17410816252231598	0.8275539875030518	-0.28385668992996216	0.34316688776016235	-0.45280101895332336	0.5107445120811462	0.25294482707977295	0.6471725702285767	-0.4754974842071533	-0.3335917294025421	-0.37205323576927185	1.3176978826522827	0.48633337020874023	0.42606160044670105	0.3570086658000946	0.42716315388679504	0.4050356149673462	0.5255258083343506	-0.015954893082380295	0.02015588991343975	0.5009346604347229	-0.9599928259849548	-1.8656286001205444	-0.9117222428321838	-0.9779955148696899	-1.5512608289718628	-0.6587510108947754
BNC2	BNC2	-1.6581882238388062	-1.5210096836090088	-1.4095538854599	2.6777045726776123	-0.6431310176849365	1.6870397329330444	2.537411689758301	-1.3711802959442139	-1.418263554573059	2.650538921356201	1.5947484970092773	2.8425066471099854	-1.225666880607605	2.2821269035339355	-1.4670238494873047	0.6849263906478882	1.538775086402893	1.681784749031067	2.228541135787964	0.9328453540802002	-0.3592851161956787	1.5903358459472656	1.0405477285385132	0.7868250608444214	0.34405145049095154	-0.5849156379699707	-1.2727515697479248	2.035520076751709	-1.0070139169692993	0.7250978350639343	-0.31982243061065674	-0.3926423192024231	-0.43586283922195435	-0.5964152216911316	-0.25497689843177795	0.4899818003177643
BNIP3	BNIP3	-0.23844753205776215	1.0249685049057007	0.8532976508140564	-1.6387733221054077	0.7748765349388123	0.9317647218704224	-1.8433150053024292	0.6870341897010803	0.971916675567627	-1.5886430740356445	1.726489543914795	-2.2554519176483154	0.6624569892883301	-0.20395053923130035	-0.06862180680036545	-0.22251495718955994	-1.0899059772491455	1.618485689163208	-1.9866588115692139	-0.17801614105701447	1.3467721939086914	0.9604962468147278	0.7544147372245789	1.681784749031067	1.2630367279052734	1.886810064315796	1.1183135509490967	0.9903659224510193	0.8045098185539246	1.3492119312286377	1.84873628616333	1.7475943565368652	1.59400475025177	1.6978667974472046	1.7458467483520508	1.0235939025878906
BRP44L	BRP44L	1.9453380107879639	1.663912296295166	3.1418797969818115	-0.42934340238571167	0.30841371417045593	-0.06043224781751633	-0.3052465617656708	1.5414084196090698	1.9604514837265015	-0.6942023634910583	-0.5144696831703186	-0.9228107929229736	1.1627302169799805	-0.273497074842453	1.7169359922409058	-0.5795894861221313	-0.17494718730449677	-1.1859840154647827	-1.4787408113479614	-1.7965270280838013	-0.7960857152938843	-1.5434644222259521	-1.7904402017593384	-1.0798585414886475	-1.6636656522750854	-0.9779955148696899	0.7599242329597473	-1.0170762538909912	1.6056361198425293	-1.040236234664917	2.5073490142822266	3.0401105880737305	2.4758808612823486	3.0903260707855225	2.2944371700286865	1.8456714153289795
BRSK1	BRSK1	2.624251365661621	2.6883130073547363	2.3479771614074707	-2.154822826385498	-0.9143791198730469	-1.3912010192871094	-1.5500842332839966	2.795626640319824	2.647545099258423	-1.407332420349121	-1.8856045007705688	-0.7183141112327576	0.8012745976448059	-1.7965270280838013	2.6267802715301514	-1.2489705085754395	-2.262532949447632	-1.0786346197128296	-1.154007077217102	-1.5117220878601074	-1.5139081478118896	-1.6486791372299194	-1.7772548198699951	-1.490945816040039	-1.1062411069869995	-1.4383331537246704	3.257568597793579	-1.5610307455062866	2.9747166633605957	-0.9915687441825867	0.5576395988464355	0.4086986184120178	0.09121949225664139	0.37170714139938354	0.4112379550933838	0.011172345839440823
BTBD3	BTBD3	1.3246310949325562	1.858083724975586	2.410539150238037	-1.0528974533081055	-1.169447898864746	-1.0226645469665527	-1.2353501319885254	1.831875205039978	1.2497351169586182	-1.1873960494995117	-0.6856854557991028	-1.9586997032165527	-0.3193475008010864	-1.3006185293197632	1.241531252861023	-0.3047834038734436	-0.9414010643959045	0.6508269906044006	-0.7695930004119873	-0.37338683009147644	-0.2640758752822876	-0.8762403130531311	-0.8127225637435913	-1.1234891414642334	-0.9515847563743591	-0.16189026832580566	1.6739996671676636	-0.6195065379142761	2.2944371700286865	0.05056443065404892	1.321732997894287	1.334280252456665	1.4495272636413574	1.4857921600341797	1.2120217084884644	0.8200019598007202
BTN1A1	BTN1A1	0.26214829087257385	0.033515237271785736	0.7432247400283813	0.6591925024986267	0.5271236896514893	0.822677493095398	0.5598379969596863	0.32588139176368713	0.5809211730957031	0.16429755091667175	0.02389674074947834	-0.19866220653057098	0.639262855052948	0.7372903227806091	0.6704272627830505	0.5187013149261475	0.4227644205093384	0.6424503922462463	0.3995848298072815	0.6677526831626892	-0.2535897493362427	-0.4201640188694	0.41258448362350464	-0.18979735672473907	-0.6635735630989075	-0.2996433675289154	-0.23245666921138763	-0.5350258946418762	-0.5534185767173767	-0.3995581567287445	-0.8252435922622681	-1.44846773147583	-1.3990927934646606	-1.166738510131836	-1.020680546760559	-0.8731321692466736
BUB1	BUB1	-1.0786346197128296	-0.9288414716720581	-0.8904527425765991	-0.8024036288261414	-1.0888056755065918	-0.3942417502403259	-0.9935041666030884	-1.0779401063919067	-1.0862219333648682	0.617435097694397	1.3394604921340942	-1.1505457162857056	1.7378123998641968	-0.26320600509643555	-0.9175482392311096	-1.2403978109359741	-1.067108154296875	2.3810160160064697	-0.8132832646369934	2.650538921356201	3.214583158493042	2.2626750469207764	2.296110153198242	1.7556332349777222	2.1137096881866455	3.2008681297302246	-0.9803394079208374	1.1389201879501343	-1.0294140577316284	1.9887720346450806	-0.7751158475875854	-0.11523899435997009	-0.7742969989776611	-1.8638312816619873	-0.5727792978286743	0.2787991166114807
BZW1	BZW1	-0.2764815390110016	0.2428920418024063	0.017300650477409363	0.4963916838169098	0.4458393156528473	0.47521427273750305	0.3156965970993042	0.03813517466187477	0.33249589800834656	0.15796060860157013	-0.2939702570438385	-0.27638086676597595	0.3439406454563141	0.2215471714735031	0.031510502099990845	0.4730161428451538	1.0525357723236084	-0.10785239189863205	0.07023298740386963	0.10415962338447571	0.37474703788757324	-0.07022836059331894	0.17344288527965546	0.6805358529090881	-0.36750632524490356	0.4592246413230896	0.31950151920318604	-0.21163129806518555	-0.003671436570584774	0.35685569047927856	2.0442662239074707	1.7704535722732544	1.9874564409255981	1.9542949199676514	2.0578603744506836	2.2626750469207764
C10orf21	C10orf21	0.08101511746644974	1.039324164390564	0.38683754205703735	1.1602466106414795	-0.24873772263526917	0.26429420709609985	-0.3457335829734802	0.5824987888336182	0.08849264681339264	0.5766996145248413	0.08781497925519943	0.021476563066244125	-0.21120069921016693	-0.491057425737381	0.35216453671455383	-0.18600571155548096	0.7425284385681152	0.7022019028663635	0.26214829087257385	0.49110013246536255	0.4148171842098236	0.015597228892147541	0.030684467405080795	-0.10879838466644287	-0.13185162842273712	0.05853704363107681	-0.3478025197982788	-0.23872269690036774	-0.022831924259662628	-0.15873877704143524	-1.744924545288086	-0.6269310116767883	-0.8434935808181763	-0.6992922425270081	-2.0104455947875977	-1.348134994506836
C10orf25	C10orf25	0.21963925659656525	0.795179545879364	0.9535518884658813	0.18464608490467072	0.7298907041549683	0.3216203451156616	0.6866900324821472	0.6201932430267334	0.35821712017059326	0.9514634013175964	0.9571194648742676	0.8092466592788696	0.16740651428699493	-0.38057470321655273	0.24068883061408997	0.13659077882766724	0.6296654343605042	-0.3525654673576355	-0.004498121328651905	-0.09462614357471466	-0.032075684517621994	0.19999158382415771	0.13670730590820312	-0.438164621591568	-0.20885063707828522	0.27015969157218933	-0.5593887567520142	-0.4442102313041687	-0.3863277733325958	-0.5641695261001587	-0.5641695261001587	-0.9822472333908081	-0.49980705976486206	-2.0908288955688477	-2.459120512008667	-0.4206383526325226
C10orf41	C10orf41	0.2545185387134552	0.19958846271038055	-0.029646113514900208	0.009463907219469547	-0.5275290012359619	0.599449634552002	1.0154006481170654	-0.3831578195095062	0.044385164976119995	0.399762898683548	-0.5176597833633423	0.7367685437202454	-0.3522069454193115	0.6563747525215149	-0.3787786066532135	-0.28607890009880066	-0.018398413434624672	0.14957895874977112	0.7713971734046936	0.4155011773109436	-0.3120110034942627	0.020812224596738815	0.42254865169525146	0.46700364351272583	0.2182975560426712	0.22673922777175903	0.1207103505730629	0.8691684603691101	0.23538096249103546	0.42419129610061646	-1.9472705125808716	-0.6131779551506042	-0.5268155932426453	-2.3004531860351562	-0.40721845626831055	-0.104509636759758
C11orf10	C11orf10	-0.289681613445282	0.6784873604774475	1.3792338371276855	1.0936541557312012	0.8428198099136353	0.09715092182159424	0.8335219025611877	0.042649053037166595	-0.3113565146923065	0.6191295981407166	0.898476243019104	0.614099383354187	1.124310851097107	1.044647455215454	-0.07997068762779236	1.1074423789978027	0.9470421671867371	-0.07962670177221298	1.5221428871154785	-0.5237331986427307	-0.6907665133476257	-0.6490155458450317	-0.9719251990318298	-0.7173439264297485	-0.3113565146923065	-0.9011178016662598	-0.9599928259849548	0.10436779260635376	0.7179988622665405	-0.47292789816856384	2.444403886795044	2.290762424468994	2.2450695037841797	2.4014248847961426	2.2538387775421143	2.2739579677581787
C11orf31	C11orf31	-0.3630731403827667	-0.10103005170822144	0.466269314289093	-0.2434094101190567	-0.07974831014871597	-0.44943106174468994	0.10135672986507416	-0.11274921894073486	-0.4257810711860657	0.2807568609714508	-0.28385668992996216	0.6205719709396362	0.9218847751617432	0.5509567260742188	-0.29517030715942383	0.05938981473445892	0.7492959499359131	-0.06533869355916977	-0.2480151653289795	0.4463420808315277	0.4088214039802551	-0.28499650955200195	0.6068370938301086	0.19547617435455322	-0.42376527190208435	0.7278810739517212	0.9144401550292969	0.6492536067962646	0.4687986671924591	0.1400962620973587	2.091339111328125	2.4691052436828613	2.091339111328125	2.4853475093841553	2.343972682952881	2.5429930686950684
C11orf39	C11orf39	0.5804437398910522	1.382462501525879	1.9542949199676514	-0.5437676906585693	0.29064449667930603	-0.20501767098903656	-0.6128913164138794	1.3622111082077026	0.43657809495925903	0.17140386998653412	-0.2206515371799469	-0.4791271686553955	-0.24759800732135773	0.20724691450595856	-0.43033963441848755	-0.31815043091773987	-0.49304115772247314	-0.3558870851993561	-0.12675663828849792	0.2469584196805954	-0.6970279216766357	-0.6239864826202393	-0.5912302136421204	-0.947019100189209	-0.5641695261001587	-0.6128913164138794	0.673697292804718	-0.7167198657989502	1.9854258298873901	-0.5277606248855591	1.369734287261963	0.6738969683647156	1.2894203662872314	1.190376877784729	1.2396912574768066	-0.5787340402603149
C11orf44	C11orf44	0.25294482707977295	-0.18956004083156586	0.014120999723672867	-0.3565864861011505	-0.37323567271232605	0.30701157450675964	0.02203526347875595	-0.2047625184059143	-0.3869263827800751	0.00514126755297184	0.5371743440628052	0.5688504576683044	-0.3515612483024597	0.01935586705803871	0.5643324255943298	0.06073467433452606	0.5863800644874573	0.459549218416214	0.5046132802963257	0.14739754796028137	0.589149534702301	0.44149520993232727	-0.8231778740882874	0.29243946075439453	0.5702192187309265	-0.06589630246162415	0.6598647236824036	0.8317022919654846	0.5646546483039856	0.45725294947624207	-0.5969247221946716	-0.8997739553451538	-1.1843763589859009	-1.2801889181137085	-1.5500842332839966	-0.7044364213943481
C11orf9	C11orf9	3.0324249267578125	3.1669540405273438	3.4588117599487305	-1.4013643264770508	-1.247436285018921	-1.4872047901153564	-1.5185045003890991	3.684049367904663	1.8107967376708984	-1.4128402471542358	-1.6028032302856445	-1.2913063764572144	-1.135050654411316	-1.5939552783966064	2.0125203132629395	-1.6447492837905884	-1.5623571872711182	-1.5865899324417114	-1.5852333307266235	-1.66179621219635	-1.040236234664917	-1.6730293035507202	-1.4822014570236206	-1.2666925191879272	-1.0528974533081055	-1.3858134746551514	1.3229762315750122	-1.2684016227722168	3.745110511779785	-0.8952158093452454	1.4418511390686035	1.402374505996704	1.2626787424087524	1.5095340013504028	1.158586025238037	-0.032714586704969406
C14orf112	C14orf112	0.11458088457584381	-0.24056746065616608	0.5293432474136353	-0.11549115926027298	0.234306201338768	1.723036289215088	1.3530728816986084	-0.5235616564750671	0.8214405179023743	1.3324472904205322	0.7145852446556091	-0.4340881109237671	1.2552082538604736	1.240531086921692	0.5042386054992676	-0.6112293004989624	0.5897031426429749	-0.4094655215740204	0.9351586103439331	-0.8529696464538574	0.023489683866500854	-0.6976757049560547	-0.7588645815849304	-0.45536619424819946	-0.6290065050125122	0.7256332039833069	-0.7464325428009033	0.7439466714859009	-0.5504163503646851	0.16228269040584564	1.53158700466156	1.8194128274917603	1.6954460144042969	1.6438243389129639	1.5670448541641235	2.1547048091888428
C14orf119	C14orf119	-0.33201512694358826	-0.376116544008255	-0.03554301708936691	0.6238892078399658	-0.2724441885948181	0.22223281860351562	0.6258214712142944	0.31781479716300964	-0.15925723314285278	-0.09387808293104172	0.3848097026348114	-0.0883660838007927	-0.11282062530517578	0.5141729116439819	-0.3488766849040985	-0.5182892084121704	0.03194699436426163	-0.5421072840690613	-0.40913090109825134	-0.5634039640426636	1.1564407348632812	1.0150426626205444	1.0545331239700317	0.12811888754367828	1.4811432361602783	0.6512179970741272	0.46189260482788086	0.2653951942920685	0.2362651228904724	0.17650894820690155	1.5947484970092773	1.7778254747390747	1.6632928848266602	1.679856777191162	1.7919350862503052	1.4251203536987305
C14orf139	C14orf139	-0.9686648845672607	-0.21466752886772156	2.8590266704559326	0.5625990629196167	2.1403543949127197	-1.3026138544082642	-0.22786767780780792	0.626945972442627	-0.9018411636352539	-0.34254133701324463	-0.7406835556030273	1.318089485168457	-1.230629563331604	-0.9480902552604675	-0.7248321771621704	-0.9187608361244202	-0.18500757217407227	-0.6500722169876099	-0.9715709090232849	-0.014499201439321041	0.601884126663208	1.5060844421386719	1.5419923067092896	1.0600574016571045	1.5784040689468384	0.20238173007965088	-0.8030228614807129	1.1004688739776611	0.900229811668396	1.7406314611434937	2.284289836883545	1.406076431274414	2.1388449668884277	1.8081436157226562	2.3810160160064697	0.3652157783508301
C14orf147	C14orf147	0.6001843810081482	0.04156085103750229	1.582342267036438	0.9224295020103455	-1.00273859500885	0.26860129833221436	2.4507977962493896	0.18029402196407318	0.3865862190723419	1.5292518138885498	-0.5961099863052368	0.5498582720756531	1.1771401166915894	-1.117856740951538	0.6732903122901917	0.8147957921028137	-0.7098121047019958	-0.5900157690048218	1.3559136390686035	-0.12098786234855652	-0.9278536438941956	0.4239242672920227	0.2856329381465912	-0.9941366910934448	-0.6918548345565796	-0.8313564658164978	0.2237793207168579	-0.555577278137207	1.0569120645523071	-0.8812943696975708	1.7050480842590332	1.3264124393463135	1.5079460144042969	1.3287302255630493	1.748296856880188	1.209678053855896
C14orf156	C14orf156	0.40734797716140747	-0.16628749668598175	0.6636164784431458	0.11367852985858917	-0.35109254717826843	0.8535077571868896	-0.273497074842453	-0.6630613207817078	0.48335203528404236	0.33351877331733704	0.46091845631599426	-0.8438780307769775	0.9579662084579468	-0.08713806420564651	1.2292640209197998	-0.17228443920612335	0.22773748636245728	0.8357899785041809	1.284716248512268	0.6758323311805725	0.9699655175209045	-0.9153943657875061	-0.8349534273147583	-0.28566864132881165	-0.5365085005760193	0.7389581799507141	-0.09629356116056442	0.6971423625946045	-0.15199579298496246	-0.3913295865058899	1.6171852350234985	1.7767153978347778	1.6710442304611206	2.0471537113189697	1.5472867488861084	1.5924263000488281
C14orf2	C14orf2	1.2033826112747192	0.7490843534469604	-1.1355611085891724	-0.16891494393348694	-0.7381064295768738	0.9599668979644775	0.5989153385162354	-0.17427188158035278	1.6282410621643066	0.7485774159431458	-0.8781883120536804	-1.0857748985290527	1.004936933517456	-0.21704891324043274	1.524322748184204	-1.0520426034927368	-0.8173171877861023	-0.5532121062278748	1.4460484981536865	-0.6635735630989075	-0.3733419179916382	0.044593069702386856	-0.24226190149784088	-0.41686591506004333	-0.025172123685479164	0.12333998829126358	1.5843315124511719	0.8752400279045105	-0.6897345185279846	-0.6181738376617432	2.3007421493530273	2.884321928024292	2.7573790550231934	2.795626640319824	2.3395133018493652	2.7654850482940674
C14orf4	C14orf4	-0.8682350516319275	-0.7135469913482666	1.6515047550201416	-0.9402061104774475	1.7787187099456787	-1.390343427658081	0.44320040941238403	0.9183433651924133	-0.5362125039100647	2.4875452518463135	-1.5434644222259521	2.1597933769226074	1.795170783996582	2.556155204772949	0.16844671964645386	2.056511878967285	1.8006372451782227	-1.0070139169692993	1.339145541191101	0.6658118963241577	-1.2281169891357422	1.4529670476913452	-0.34749796986579895	-1.5153393745422363	1.1363364458084106	-0.5814087390899658	-0.7681872844696045	-1.032760500907898	-1.0577516555786133	-1.387847661972046	1.3701786994934082	1.2863454818725586	1.4952991008758545	1.3351154327392578	1.454071044921875	1.9802663326263428
C14orf72	C14orf72	0.1744621992111206	0.3703717291355133	0.44166743755340576	0.08050963282585144	0.3203195333480835	0.8857126235961914	0.07023298740386963	0.59718257188797	0.6918794512748718	0.00538451736792922	-0.2934320271015167	0.321925550699234	0.5477054119110107	0.04253285750746727	0.030066117644309998	-0.6380621790885925	0.2182975560426712	0.576296329498291	0.29452499747276306	0.4521375298500061	-0.10733360797166824	0.15401330590248108	-0.06886179000139236	-0.33490684628486633	0.27068576216697693	-0.10044543445110321	-0.04182055592536926	0.249190092086792	-0.14816094934940338	0.09265285730361938	-2.3072173595428467	-2.1064581871032715	-1.9144978523254395	-0.33019524812698364	-0.7593704462051392	-0.3626982569694519
C15orf24	C15orf24	-0.7684914469718933	-0.4866105020046234	0.9936909675598145	0.5912765860557556	1.3597097396850586	1.6229863166809082	1.1329457759857178	-0.5899132490158081	-0.8173171877861023	1.5151804685592651	1.1736713647842407	-0.27941444516181946	-0.8404237031936646	0.5992329716682434	-0.8841862082481384	1.4192384481430054	1.0202651023864746	0.5835219025611877	0.8750319480895996	0.02295033633708954	0.6070585250854492	0.5625990629196167	-0.7964573502540588	0.40211284160614014	-0.4232606291770935	-0.3280685842037201	-0.4677353501319885	0.7411227822303772	-0.21980878710746765	0.7578163743019104	2.169555425643921	2.2004294395446777	1.9311443567276	2.2626750469207764	1.9758541584014893	1.966700553894043
C15orf27	C15orf27	0.2837669551372528	0.4243122935295105	0.5959039330482483	0.26652100682258606	0.492740273475647	-0.03966930881142616	0.19323086738586426	0.6856982111930847	0.6873487830162048	0.14242586493492126	-0.5657414197921753	0.34549611806869507	0.3546391725540161	0.3725658059120178	0.3860340416431427	-0.025363214313983917	-0.15323013067245483	0.2381606251001358	0.3815895617008209	0.5437144637107849	-0.2580454349517822	-0.20630106329917908	-0.7007357478141785	-0.17723862826824188	0.009463907219469547	-0.1044347807765007	1.1008169651031494	-0.3368329703807831	-0.13880881667137146	-0.47022226452827454	2.568301200866699	2.742908000946045	2.684258460998535	2.73480224609375	2.2468435764312744	2.311084747314453
C16orf45	C16orf45	-0.471722811460495	0.7369268536567688	-0.5985566973686218	-1.5641225576400757	-0.9121193289756775	0.38741007447242737	-1.4305766820907593	-0.3601398468017578	1.4529670476913452	-0.5693679451942444	-1.019578456878662	-1.1873960494995117	1.1359773874282837	1.7063122987747192	1.4230763912200928	1.271687388420105	-0.3145907521247864	-0.02156784012913704	-0.9551661610603333	0.8096184134483337	-0.29049837589263916	0.05951995030045509	0.5104727745056152	-0.3565864861011505	1.480682611465454	-0.8173171877861023	1.6719965934753418	0.259600430727005	0.14242586493492126	1.4182268381118774	1.5784040689468384	1.5406776666641235	1.4214980602264404	1.388967752456665	1.5117470026016235	1.1672776937484741
C17orf28	C17orf28	2.490370512008667	1.9542949199676514	1.7012341022491455	-0.975346565246582	-0.6205653548240662	-1.3557003736495972	-1.1386054754257202	1.9966281652450562	1.7908910512924194	-1.2076267004013062	-1.383259654045105	-1.0189732313156128	-0.9500156044960022	-1.0699577331542969	1.3333532810211182	-0.20331531763076782	-1.0051363706588745	-0.7070260643959045	-0.31267693638801575	0.14017944037914276	-1.0540049076080322	-0.8462652564048767	-0.8577931523323059	-0.892300009727478	-0.5332489013671875	-0.6723659634590149	1.288594126701355	-0.9719251990318298	2.168130874633789	-0.815322756767273	1.404592752456665	1.5463136434555054	1.5520511865615845	1.3419415950775146	1.3371682167053223	0.2570890188217163
C17orf45	C17orf45	-0.6307144165039062	-0.7298712134361267	-0.9845786690711975	2.068274736404419	1.1228535175323486	1.5297660827636719	2.2468435764312744	-1.0545319318771362	0.5599905252456665	1.6375229358673096	1.1189336776733398	0.7532804012298584	1.3068310022354126	1.4593462944030762	-0.07128427922725677	-0.3989664614200592	1.2881076335906982	-1.2626017332077026	0.7384819388389587	-1.1074471473693848	0.04565664008259773	0.32598191499710083	0.5176907181739807	0.04765230044722557	0.3166276812553406	-0.9009125232696533	-0.606998085975647	1.5310300588607788	-0.9060029983520508	-0.10216314345598221	2.419394016265869	2.4666295051574707	2.6883130073547363	2.5103533267974854	2.7825443744659424	2.4666295051574707
C17orf55	C17orf55	0.2832355201244354	0.4358173608779907	0.22090628743171692	-0.38329941034317017	0.4300512671470642	-0.11379670351743698	-0.3280685842037201	-0.22668293118476868	0.4141238331794739	0.8835161328315735	0.47359567880630493	0.3376757502555847	0.18703632056713104	1.0147581100463867	0.18055470287799835	-0.49222278594970703	-0.06691285222768784	0.33677613735198975	0.484948992729187	-0.020168572664260864	-0.24626722931861877	-0.2029130458831787	0.06949592381715775	0.2517150640487671	0.035462524741888046	0.07664289325475693	0.403574675321579	0.5409702658653259	-0.1406438648700714	0.30624619126319885	-0.7904026508331299	-1.5886430740356445	-1.871273398399353	-1.179682970046997	-1.3464020490646362	-0.5019442439079285
C17orf60	C17orf60	-0.6858037114143372	-0.3446580469608307	-0.738283097743988	-0.5462841987609863	-0.17235371470451355	1.9941349029541016	-0.5327209234237671	-0.2343505471944809	-0.3782089948654175	1.3588167428970337	0.8285853862762451	-0.3769740164279938	-0.3814091384410858	2.1075870990753174	1.4040547609329224	2.4578049182891846	-0.11792657524347305	-0.01496924925595522	1.337692141532898	0.23296000063419342	-0.44877734780311584	-0.29417508840560913	-0.7493453621864319	-0.8011171221733093	-0.6640043258666992	-0.5455115437507629	-0.326116681098938	0.6195261478424072	0.015891248360276222	-0.5640841126441956	-1.1768994331359863	-0.8935340046882629	-1.243038296699524	-1.8182817697525024	-0.589521586894989	-0.5963410139083862
C17orf62	C17orf62	-0.11735079437494278	-0.141306072473526	1.220679521560669	-1.0143914222717285	-0.9484299421310425	-0.6725899577140808	-0.6298643350601196	0.7326653003692627	0.03385315462946892	-0.492495596408844	-0.9037415385246277	-0.7742969989776611	-0.12302707880735397	-0.2070520520210266	0.7535989284515381	0.7590262293815613	0.09503623843193054	-0.19866220653057098	0.42289668321609497	0.4437182545661926	-0.38588380813598633	-0.41884058713912964	0.30795127153396606	0.350002259016037	0.6944445371627808	-0.08874208480119705	0.7231292724609375	1.3616827726364136	1.5909312963485718	1.2153624296188354	1.2683451175689697	1.7919350862503052	2.0442662239074707	1.670347809791565	1.6391093730926514	1.4219200611114502
C17orf73	C17orf73	0.1699414700269699	-0.5374546051025391	-0.37824082374572754	-0.7796663045883179	-0.06244836747646332	-0.6118534207344055	-0.21270906925201416	-0.2046840339899063	0.2677662968635559	-0.11965438723564148	-0.8095927834510803	-0.47391048073768616	0.19437295198440552	0.23553775250911713	-0.39233797788619995	0.2158711552619934	0.14729534089565277	-0.07135378569364548	0.12768882513046265	-0.05989833548665047	1.0126200914382935	1.1856915950775146	1.204177737236023	0.8285853862762451	1.5538239479064941	0.8479141592979431	0.050146546214818954	0.7868250608444214	0.5282447934150696	0.5331236720085144	-0.6181738376617432	-2.160726308822632	-1.3627512454986572	-1.3471506834030151	-0.27941444516181946	-1.5939552783966064
C18orf10	C18orf10	-0.7960857152938843	-0.9696484208106995	-0.34549862146377563	-0.3950958251953125	-0.7524086833000183	0.619280993938446	-0.9325266480445862	-0.6478728652000427	-0.6637632250785828	0.644990861415863	0.43520456552505493	-1.3236850500106812	0.8528509736061096	1.2283097505569458	-0.21074001491069794	-1.1042903661727905	0.7944181561470032	0.7086106538772583	1.2527095079421997	1.2324455976486206	0.8732398748397827	-0.13089585304260254	1.0662933588027954	1.0566351413726807	1.1413655281066895	1.0891629457473755	-0.317226767539978	2.3689448833465576	-0.2546944320201874	1.7204498052597046	2.120161533355713	2.111985445022583	1.9389170408248901	2.1151888370513916	2.0754380226135254	1.864336371421814
C18orf54	C18orf54	-0.4961884617805481	1.0150426626205444	0.4906656742095947	-0.8039253354072571	-0.7150053381919861	-0.5273560881614685	-0.9218603372573853	0.5546445250511169	-0.8618730306625366	-0.7204307317733765	-0.690406858921051	-0.9615054726600647	0.6533975005149841	-1.0843359231948853	-0.9642348289489746	0.673697292804718	-0.9587211608886719	1.2252378463745117	-1.0278527736663818	1.1475263833999634	2.2589633464813232	2.0942676067352295	1.7629082202911377	1.6623719930648804	1.856060266494751	1.0779670476913452	-0.6524870991706848	0.2839626669883728	1.026895523071289	1.0211315155029297	-1.2848917245864868	-0.3352874517440796	-0.4419268071651459	-0.6522666811943054	-2.276682138442993	-0.34259068965911865
C18orf56	C18orf56	2.039154052734375	2.847748041152954	2.230513572692871	-1.4420064687728882	-2.459120512008667	-2.8299965858459473	-0.570616602897644	2.6069488525390625	1.6903047561645508	-1.5786575078964233	-1.4305766820907593	-1.9902483224868774	1.5676788091659546	-1.7587473392486572	1.4214980602264404	-0.263435423374176	-1.779667615890503	-1.3246163129806519	-0.24626722931861877	0.04880523309111595	-1.4430488348007202	-1.3072723150253296	-0.6970279216766357	-0.8331238627433777	-0.8989741206169128	-0.561364471912384	1.490822196006775	-0.26883336901664734	3.9003350734710693	-0.926667332649231	0.48378217220306396	0.9856733083724976	0.41719478368759155	0.5587542653083801	0.2846352756023407	-0.07178875803947449
C19orf23	C19orf23	-0.5775344371795654	0.013320914469659328	-0.2985801100730896	-0.039158936589956284	-0.5427181124687195	0.1407596617937088	0.05049709603190422	-0.4734055995941162	-0.1788322776556015	0.8302333354949951	-0.6391994953155518	0.2660909593105316	-0.6582785844802856	-0.5190804600715637	-0.49965450167655945	-0.1394963413476944	-0.08947963267564774	-0.22852838039398193	-0.23160028457641602	-0.3635473847389221	1.4934269189834595	1.0170618295669556	0.9434157609939575	1.3505895137786865	0.900229811668396	0.9018856287002563	0.3137880861759186	1.0230677127838135	0.5772178769111633	1.1208840608596802	-1.0051363706588745	-0.19959530234336853	-0.6696776151657104	-2.747244119644165	-0.8139463663101196	-0.9530534744262695
C19orf33	C19orf33	-0.5745571255683899	-0.8891690969467163	-0.8970556259155273	4.476537704467773	-0.1386691927909851	1.9131546020507812	4.663912296295166	-0.8455874919891357	-0.4645967483520508	3.8584063053131104	-1.3365877866744995	3.3624026775360107	-0.8334008455276489	-1.1467742919921875	-0.8159970641136169	-0.9257205128669739	-1.1768994331359863	-0.8553589582443237	3.4981372356414795	0.4795375168323517	-1.3784738779067993	-1.0849851369857788	-1.4107234477996826	-1.23979914188385	-1.2289429903030396	-1.0753893852233887	-0.7915911078453064	-1.1165308952331543	-0.9591171741485596	-1.0320249795913696	-2.3004531860351562	-2.5484931468963623	-1.5905804634094238	-1.8574000597000122	-0.17131459712982178	-0.9583165645599365
C19orf4	C19orf4	2.0754380226135254	2.2450695037841797	1.976884126663208	-0.3702603578567505	-1.15993070602417	-1.8433150053024292	-0.6696776151657104	1.982388973236084	2.169555425643921	-0.8861725330352783	-1.4689961671829224	-1.1750341653823853	3.098803997039795	-0.4332059323787689	1.6431188583374023	-1.4455463886260986	-1.2276670932769775	-1.8238401412963867	-1.8402128219604492	-1.821563720703125	-1.1376264095306396	-1.7203993797302246	-1.5804287195205688	-1.5727170705795288	-1.3246163129806519	-1.1511194705963135	3.809833526611328	-1.6559008359909058	2.4875452518463135	-1.3365877866744995	0.5546445250511169	0.19692273437976837	0.2653951942920685	0.38584932684898376	0.21956279873847961	0.3068794906139374
C1orf110	C1orf110	-0.2881065607070923	0.9009093642234802	-0.770958423614502	1.313024878501892	-0.7557359337806702	0.39359214901924133	0.16740651428699493	1.044647455215454	0.01187758520245552	0.16585679352283478	-0.0024484186433255672	0.24998141825199127	-0.6137969493865967	0.015252414159476757	0.44074466824531555	-0.22016458213329315	-0.574940025806427	1.4178192615509033	-0.5942324995994568	-0.39241015911102295	0.7347473502159119	-0.4595593512058258	-0.3656991422176361	-0.014220824465155602	-0.27287906408309937	1.031456708908081	0.8977396488189697	-0.10984423011541367	0.7794164419174194	0.45078814029693604	-0.24162469804286957	-1.9306732416152954	-1.5961800813674927	-1.1528953313827515	-0.9795846939086914	-1.3849647045135498
C1orf122	C1orf122	1.3913954496383667	1.3597097396850586	0.9846035838127136	-0.349736750125885	-0.17510832846164703	0.9465519785881042	0.47743216156959534	0.8953073620796204	1.4534629583358765	0.010860037989914417	-0.3618116080760956	-1.0234655141830444	-1.0458567142486572	-0.9013105630874634	1.3173102140426636	-0.284696102142334	-1.0525516271591187	-0.46727290749549866	1.3033078908920288	-0.6333925127983093	-1.0253465175628662	-0.5778332352638245	0.001747566508129239	-0.45549774169921875	-0.2512899339199066	-0.9417858719825745	-0.14121700823307037	0.6981642246246338	1.6391093730926514	-0.32334402203559875	2.554035186767578	3.1950695514678955	2.979383707046509	3.1729228496551514	2.631650686264038	2.284289836883545
C1orf128	C1orf128	1.0817900896072388	1.2596383094787598	1.7153173685073853	-0.4159335494041443	-0.8649501204490662	-0.3554586172103882	-0.719368040561676	1.2721501588821411	1.2384321689605713	-0.578304648399353	-0.939891517162323	-0.5506625771522522	0.5293432474136353	-0.8881812691688538	1.408319115638733	1.1057156324386597	-0.342695027589798	-0.9264093637466431	-0.2334190011024475	-1.117856740951538	-0.3365961015224457	-0.7471338510513306	-1.0550328493118286	-0.6090970635414124	-1.1376264095306396	-1.0933364629745483	1.700452208518982	-0.42254573106765747	2.0553977489471436	-0.9644593596458435	0.8798641562461853	0.8475397229194641	0.7624999284744263	0.9507573246955872	0.9100413918495178	0.9918762445449829
C1orf151	C1orf151	-0.05804439261555672	0.053610801696777344	0.32445767521858215	0.44262954592704773	0.24672967195510864	0.24998141825199127	-0.744020402431488	-0.019394241273403168	0.517458975315094	0.2833651304244995	-0.04391412064433098	0.2726662755012512	0.30945977568626404	0.3100773096084595	-0.008737949654459953	0.7112590670585632	0.3587612807750702	0.46274954080581665	1.4118504524230957	0.4728754162788391	-0.3840304911136627	-0.14999260008335114	-0.14381800591945648	-0.0632963553071022	-0.2704342007637024	0.4894617199897766	-0.1739913821220398	-0.040005918592214584	0.061683330684900284	0.20147566497325897	1.7919350862503052	1.9066978693008423	1.8194128274917603	2.079737424850464	1.9109760522842407	2.5515496730804443
C1orf157	C1orf157	0.5576395988464355	1.025213360786438	0.1794547140598297	0.46566835045814514	0.018548738211393356	0.5125669836997986	0.3201996386051178	0.48173612356185913	-0.23664623498916626	-0.10371677577495575	0.5196904540061951	-0.07459874451160431	0.26077505946159363	0.49310287833213806	0.7397136092185974	0.8056172132492065	0.452796071767807	0.07878607511520386	0.20848466455936432	-0.20672643184661865	0.13868580758571625	-0.11325829476118088	0.014322992414236069	-0.30717572569847107	-0.4901043176651001	-0.23281949758529663	-0.1070009395480156	0.07871738821268082	-0.2828733026981354	-0.07974831014871597	-1.276512861251831	-1.5610307455062866	-1.2727515697479248	-2.2199926376342773	-1.1786072254180908	-0.957984447479248
C1orf168	C1orf168	0.20093470811843872	0.6394460201263428	0.09983482211828232	0.1596248298883438	0.31703364849090576	0.7341053485870361	-0.2290065735578537	0.58207768201828	-0.0848870500922203	1.388967752456665	1.1140549182891846	0.3728482127189636	-0.046834465116262436	-0.22749504446983337	0.14986906945705414	0.2909965515136719	-0.35167640447616577	0.3502921760082245	0.5578817129135132	-0.04986630752682686	0.16219791769981384	-0.44346538186073303	-0.3180569112300873	0.2875906229019165	-0.22652070224285126	-0.37621554732322693	0.0764436274766922	-0.26108649373054504	0.5951637029647827	-0.3636559844017029	-1.9693691730499268	-1.9270715713500977	-2.6777868270874023	-2.4312973022460938	-2.006293296813965	-2.9018120765686035
C1orf43	C1orf43	0.7165259718894958	0.801875650882721	1.2188342809677124	-0.1965375393629074	0.4537215232849121	-0.09942629188299179	-0.5961099863052368	0.6195261478424072	0.3340221643447876	0.18564413487911224	0.46356824040412903	-0.9960871338844299	1.4241597652435303	-0.3522707521915436	0.734868586063385	0.8240059018135071	0.1373281329870224	1.2235677242279053	2.1631832122802734	1.8456714153289795	-1.1367394924163818	-1.2156729698181152	-0.6667422652244568	-0.708351731300354	-0.20938456058502197	0.5884338021278381	-0.7311130166053772	-0.49833574891090393	-0.30576014518737793	-0.7150053381919861	2.2058701515197754	1.9582314491271973	1.6382582187652588	2.1631832122802734	2.166307210922241	1.8024250268936157
C1orf61	C1orf61	4.773494720458984	4.959593772888184	2.3810160160064697	-2.8548743724823	-2.470308780670166	-2.9018120765686035	-2.6777868270874023	4.385377407073975	5.216619491577148	-2.480181932449341	-2.8102409839630127	-2.262532949447632	5.689338684082031	-2.3273086547851562	4.476537704467773	-2.747244119644165	-2.072174310684204	-2.4886138439178467	-2.0467495918273926	-2.769672155380249	-2.9018120765686035	-3.2650554180145264	-3.313220739364624	-2.8757667541503906	-3.4001550674438477	-2.627222776412964	4.3212571144104	-2.9264912605285645	3.676417589187622	-3.4001550674438477	-0.06820037961006165	-0.05944017693400383	-0.024351058527827263	-0.10199988633394241	-0.20129312574863434	-0.1886085420846939
C1orf75	C1orf75	-0.028068557381629944	0.5862318873405457	1.1091185808181763	-0.3394789695739746	0.19268691539764404	0.0032709494698792696	-0.25451791286468506	0.6037519574165344	-0.00929583515971899	-0.30343762040138245	-0.36780887842178345	-0.5705183148384094	0.7010607719421387	0.7978022694587708	0.5897031426429749	7.62094568926841E-4	0.17720937728881836	0.2683461308479309	0.05763358250260353	-0.015845531597733498	-0.22980046272277832	-0.2945045232772827	-0.5136085152626038	0.2428920418024063	-0.19421826303005219	0.08014970272779465	0.4020135700702667	0.2700190842151642	1.0247646570205688	0.1041782796382904	2.818739414215088	2.6917080879211426	2.4601824283599854	2.5284156799316406	2.3357977867126465	0.8192443251609802
C1orf77	C1orf77	0.2720584571361542	-0.1650308519601822	1.097525715827942	-0.40396201610565186	1.6236488819122314	-0.29209092259407043	-0.6315619349479675	-0.37680742144584656	-0.5318084359169006	-0.11460038274526596	0.935633659362793	0.37109577655792236	1.1993558406829834	1.3452858924865723	-0.16349460184574127	1.6695324182510376	-0.03638407588005066	0.5159925818443298	-0.8979476690292358	0.2077660858631134	0.6034611463546753	0.6555662155151367	-0.9853608012199402	-0.7248321771621704	-0.22622151672840118	0.43393567204475403	-0.6630613207817078	0.11458088457584381	0.49012160301208496	0.48958316445350647	1.2104222774505615	1.677235722541809	1.6920981407165527	1.4665955305099487	1.3143240213394165	1.258639931678772
C1orf89	C1orf89	-0.7021037340164185	-0.4353739321231842	0.3786420524120331	1.0164774656295776	0.11870238929986954	0.5652965903282166	-0.10730385035276413	-0.5147724151611328	-0.36037126183509827	1.02224600315094	-0.12296677380800247	-0.1890868842601776	-0.12618917226791382	0.7514106631278992	-0.24282822012901306	0.7406055331230164	1.183056116104126	-0.08593886345624924	-0.36385810375213623	-0.3892180323600769	0.03978326916694641	0.3253921866416931	0.20421448349952698	0.9645863175392151	1.1422770023345947	0.7623535394668579	-0.22016458213329315	0.41258448362350464	-0.26883336901664734	0.969691276550293	-0.8297218680381775	-0.19401118159294128	-1.4745358228683472	-0.9606819152832031	-1.8599402904510498	-0.6655476689338684
C1QTNF5	C1QTNF5	1.4422937631607056	1.3540467023849487	1.8063435554504395	1.5079460144042969	-1.4471008777618408	-1.7729747295379639	0.19760338962078094	1.8809534311294556	0.894804835319519	-1.1193723678588867	-1.2365944385528564	2.6656601428985596	-1.25568425655365	2.979383707046509	1.458781361579895	-1.1004241704940796	4.511951446533203	-2.03174090385437	-0.9875907897949219	-1.8784750699996948	-1.5667414665222168	-1.297774076461792	-1.4228503704071045	-1.712800145149231	-0.7372710704803467	-1.6089839935302734	0.9916197061538696	-1.3026138544082642	1.580890417098999	-0.7731853127479553	0.5370103716850281	0.8919969797134399	0.24425752460956573	0.9139358997344971	0.6118577718734741	0.12326186895370483
C1QTNF7	C1QTNF7	0.23183795809745789	0.3952801823616028	0.20863550901412964	0.8589140772819519	0.7713971734046936	0.36134442687034607	-0.49931323528289795	-0.08279247581958771	-0.13117921352386475	-0.37749114632606506	0.5625990629196167	-0.021459117531776428	-0.0605427548289299	-0.471722811460495	-0.010066908784210682	0.02996356040239334	0.5367657542228699	-0.09521462023258209	0.18990623950958252	0.6614558100700378	0.49235785007476807	0.1944774091243744	0.3281933665275574	0.48089975118637085	0.3625313639640808	0.06670588254928589	0.04043807461857796	0.17464186251163483	-0.059177059680223465	0.49367642402648926	-0.8678627610206604	-1.3990927934646606	-1.2187188863754272	-1.7610772848129272	-1.313828468322754	-0.8941155672073364
C20orf152	C20orf152	0.871816098690033	0.49184897541999817	-0.03510034456849098	0.6270909309387207	-0.26098886132240295	0.18408335745334625	0.47425776720046997	0.4289262890815735	0.6208288073539734	0.6144037842750549	0.7788572311401367	0.23705048859119415	0.47521427273750305	0.6873487830162048	0.21207386255264282	-0.5326390266418457	-0.16837048530578613	0.8662188053131104	0.1399431973695755	0.30384957790374756	0.010474452748894691	-0.12571284174919128	-0.20501767098903656	-0.2175317406654358	-0.13584226369857788	-0.5176597833633423	-0.04882476106286049	-0.3657670021057129	-0.05521868169307709	-0.2815430462360382	-0.8817762136459351	-0.9557076096534729	-3.0463383197784424	-0.7488930225372314	-0.5751610994338989	-1.2242754697799683
C20orf177	C20orf177	1.4581061601638794	1.5095340013504028	1.3802069425582886	-0.5046484470367432	-1.4364900588989258	-0.9200266003608704	-0.4842241704463959	1.372963309288025	1.3771315813064575	-0.13117921352386475	-1.1913601160049438	-0.8742197155952454	0.04588135704398155	-1.0653951168060303	1.4970531463623047	0.5337682962417603	-0.9925914406776428	-0.5651853680610657	0.41258448362350464	-0.9453926682472229	-0.597194254398346	-0.9984542727470398	-0.7598814368247986	-0.9292505383491516	-1.0482064485549927	-0.9097035527229309	2.126983880996704	-0.305416464805603	1.905707836151123	-0.708064079284668	1.2012920379638672	1.3287302255630493	1.2025905847549438	1.1425914764404297	1.1147454977035522	0.8518681526184082
C20orf194	C20orf194	0.7026666402816772	0.337201327085495	0.6777525544166565	0.37913942337036133	-0.044215817004442215	0.3779415190219879	0.3539605140686035	0.9088695645332336	0.25501778721809387	0.27641916275024414	-0.2642553746700287	0.7690333724021912	0.16236789524555206	0.13588088750839233	-0.16137737035751343	-0.06338756531476974	-0.31887340545654297	1.0189073085784912	0.37057384848594666	0.619744062423706	-0.402976930141449	-0.5641695261001587	-1.0432796989334747E-4	0.5030648708343506	-0.1322941780090332	0.11473830789327621	0.05926299840211868	-0.6616249084472656	-0.18550990521907806	-0.24603302776813507	1.3152064085006714	1.5259960889816284	1.4235963821411133	1.5297660827636719	1.3976863622665405	0.9093112349510193
C20orf3	C20orf3	-0.8124996423721313	-0.5398709177970886	0.5496731996536255	0.8977396488189697	-0.44912728667259216	1.905707836151123	0.25081413984298706	-0.5841001868247986	-0.5114609599113464	1.6559299230575562	0.5623266696929932	-0.06552938371896744	0.3949587643146515	1.3712235689163208	0.7464518547058105	0.8662188053131104	0.6139696836471558	0.6992493271827698	1.3616827726364136	0.698950469493866	-0.419455349445343	-0.4894471764564514	-0.9177451729774475	-0.7716229557991028	-0.8734819889068604	-0.6968190670013428	0.810755729675293	-0.0928058996796608	0.5749981999397278	0.3197667896747589	2.3876774311065674	2.267925262451172	2.449063301086426	2.2861597537994385	2.410539150238037	3.0005412101745605
C20orf30	C20orf30	-0.7139616012573242	0.044593069702386856	0.4706799387931824	0.7708144783973694	-0.07532026618719101	1.0910755395889282	0.8289544582366943	0.20295488834381104	-0.3679789900779724	1.5100950002670288	1.3583638668060303	-0.5631082653999329	-0.798699140548706	1.5210169553756714	-0.16293255984783173	0.9487296938896179	1.8161890506744385	0.025263257324695587	0.3813183307647705	-0.6037458181381226	-0.39241015911102295	0.5519386529922485	-0.4067003130912781	-0.326116681098938	-0.4785618484020233	-0.39615464210510254	-0.7794152498245239	0.9725908637046814	0.7218559980392456	-0.08070983737707138	2.521599769592285	2.521599769592285	2.6370623111724854	2.585218667984009	2.7511088848114014	3.1669540405273438
C20orf43	C20orf43	0.31427672505378723	1.1123859882354736	1.5903358459472656	-0.5894449949264526	-0.806876540184021	-0.45849061012268066	-0.8379293084144592	1.0710525512695312	1.1077544689178467	-0.944303572177887	-0.020609363913536072	-0.4474109709262848	0.4423808455467224	0.918866753578186	1.1548572778701782	0.32829514145851135	0.7514106631278992	-1.1079078912734985	-0.6910979747772217	-0.8313564658164978	-0.5590483546257019	-0.6546796560287476	-0.43481841683387756	-0.7746044397354126	-0.35114526748657227	-0.6047734022140503	0.9298571348190308	0.7652226686477661	1.54006826877594	0.3407801687717438	1.78780996799469	1.9863396883010864	1.7368263006210327	2.1014657020568848	1.9953725337982178	1.599736213684082
C20orf52	C20orf52	-0.6130404472351074	-0.6599868535995483	-0.7435874342918396	0.7204610705375671	0.4273553192615509	1.060416340827942	0.8563334345817566	-0.6640043258666992	-0.08888708055019379	1.0745316743850708	0.9069115519523621	-0.10646870732307434	0.44097787141799927	0.7224103808403015	0.4114784896373749	-0.6712892651557922	1.0566351413726807	0.11979606747627258	0.5573419332504272	-0.32180485129356384	0.5037106275558472	0.2732934057712555	0.019907141104340553	0.8460093140602112	0.6653475165367126	0.903995931148529	-0.690406858921051	1.2484809160232544	-0.3272794485092163	0.31928572058677673	1.6035820245742798	1.743906855583191	1.7458467483520508	1.7583824396133423	1.6397244930267334	2.612276077270508
C21orf7	C21orf7	-1.6603628396987915	-1.821563720703125	-1.4808069467544556	0.13516831398010254	4.773494720458984	2.772307872772217	0.5022412538528442	-1.6851309537887573	-0.9845786690711975	-0.9100852012634277	4.181188583374023	-1.098625659942627	-1.8402128219604492	3.371783494949341	-1.6979714632034302	2.7093372344970703	0.3987351655960083	2.5429930686950684	-1.4798767566680908	1.0849558115005493	2.343972682952881	1.2696242332458496	0.40919187664985657	2.5153822898864746	1.172799825668335	3.0274243354797363	-1.836875557899475	0.9960681796073914	-1.7327828407287598	2.349259376525879	0.01799415610730648	-0.09507210552692413	-0.2891688644886017	-0.2696976065635681	0.03499332070350647	-0.0982242077589035
C2orf19	C2orf19	-0.37178775668144226	0.13622470200061798	0.664902925491333	0.10377021133899689	0.7285372018814087	0.8514689803123474	0.4894617199897766	0.09873086959123611	0.4733736515045166	0.5121303200721741	0.18966029584407806	0.7204610705375671	0.39128196239471436	-0.038887761533260345	0.6014357209205627	-0.05664309486746788	0.5955905318260193	0.2688872218132019	0.542976975440979	0.146202951669693	0.4759882986545563	-0.3242442309856415	-9.897229028865695E-4	-0.3088860809803009	0.41258448362350464	0.2593283951282501	-0.3456103205680847	-0.3004385530948639	-0.3729489743709564	-0.5430959463119507	-0.7389276027679443	-1.1873960494995117	-1.7162888050079346	-1.8547403812408447	-1.6673420667648315	-1.5905804634094238
C3orf1	C3orf1	-0.4275597929954529	0.9725908637046814	1.3725521564483643	0.6331894397735596	0.05150077864527702	1.085559606552124	0.8024963736534119	0.43840715289115906	0.07388270646333694	0.20949190855026245	0.7094833254814148	0.7715705633163452	0.42859843373298645	-0.23122693598270416	0.4094190299510956	-0.36037126183509827	0.6333259344100952	0.16756325960159302	-0.3915001451969147	-0.4677353501319885	-0.28499650955200195	0.5489062666893005	-0.9610759019851685	-0.2455977499485016	-0.8960922956466675	-0.6870014071464539	0.6884337663650513	-0.31283825635910034	1.0821354389190674	-0.6323761343955994	1.403530478477478	1.5617963075637817	1.3296418190002441	1.406076431274414	1.267935872077942	1.3756681680679321
C3orf18	C3orf18	-0.22622151672840118	0.6089484691619873	0.624462366104126	0.7445241808891296	-0.03309982642531395	-0.3470103442668915	0.9636210203170776	0.8062302470207214	1.3764712810516357	-0.8678627610206604	0.3494713604450226	-0.07699281722307205	-0.599879264831543	0.8335219025611877	1.1285064220428467	0.9541024565696716	0.7979877591133118	-0.6112293004989624	-0.9453926682472229	-0.989294707775116	-0.5543862581253052	-0.2524119019508362	-0.4636528193950653	-0.9402061104774475	0.5343170762062073	-0.4791789650917053	1.0591259002685547	0.13538610935211182	0.7375211715698242	0.25513747334480286	1.670347809791565	0.8868165016174316	0.935842752456665	0.7966384887695312	1.7606133222579956	0.7015350461006165
C3orf25	C3orf25	0.49542349576950073	0.6007850766181946	-0.033959925174713135	0.40336310863494873	0.3243659734725952	0.2762846052646637	-0.3170924484729767	0.05514341592788696	-0.04972519725561142	-0.7393465638160706	0.48089975118637085	-0.43574243783950806	0.7821353077888489	0.8653312921524048	0.06180892884731293	0.4378678500652313	0.23458537459373474	-0.40843990445137024	-0.5137507915496826	-0.5314562320709229	0.4784282147884369	0.9261659979820251	0.6588637828826904	0.25119584798812866	0.25235065817832947	0.359183669090271	0.55828857421875	0.06605641543865204	-0.06890041381120682	0.3539605140686035	-1.0555832386016846	-1.6142761707305908	-0.8112741112709045	-1.099562406539917	-1.6408276557922363	-0.9107180833816528
C3orf34	C3orf34	0.8127447366714478	-0.06849520653486252	-0.28370487689971924	-0.5810980796813965	-0.06820037961006165	0.6971423625946045	0.6225636005401611	-0.1899510622024536	0.0077832420356571674	1.1666420698165894	0.3271217942237854	0.3693012297153473	0.6868642568588257	0.8857126235961914	-0.18020941317081451	1.5769788026809692	-0.5022817254066467	0.9366028308868408	0.04291028901934624	0.24425752460956573	0.1400962620973587	-0.34749796986579895	-0.32545092701911926	-0.2055288702249527	-0.4954898953437805	-0.565373957157135	0.14739754796028137	0.5237117409706116	-0.35669732093811035	-0.18274959921836853	5.480327606201172	6.1364617347717285	5.689338684082031	5.689338684082031	5.480327606201172	4.959593772888184
C6	C6	0.06234511733055115	0.10377021133899689	0.60910564661026	0.22384582459926605	0.2321089506149292	0.934109628200531	-0.14773285388946533	0.009193768724799156	-0.05001743137836456	-0.10288039594888687	-0.23245666921138763	-0.21163129806518555	0.5480552911758423	0.14326556026935577	-0.15910065174102783	0.5442684888839722	0.05262009799480438	0.6608351469039917	0.31352531909942627	0.38584932684898376	0.1307491660118103	0.49414145946502686	1.1876194477081299	-9.897229028865695E-4	0.014322992414236069	-0.4577052593231201	-0.07097630947828293	-0.041251447051763535	-0.0018111057579517365	0.1679665595293045	-1.9437204599380493	-1.293526530265808	-2.3959245681762695	-3.4001550674438477	-0.608199417591095	-0.756924033164978
C6orf1	C6orf1	-0.2348519116640091	-0.010364200919866562	1.5191136598587036	-0.062352973967790604	-0.14246642589569092	0.19999158382415771	-0.599879264831543	-0.2192791998386383	0.9507573246955872	0.01837792433798313	-0.2875478267669678	-0.3848634660243988	-0.01047052163630724	0.6221447587013245	-0.14754705131053925	0.07778553664684296	-0.27057307958602905	0.07871738821268082	0.36365532875061035	0.15354929864406586	-0.05923871695995331	-0.47689324617385864	0.3724704384803772	0.1610095202922821	-0.1442900151014328	0.5095568299293518	-0.0024182142224162817	0.7950204014778137	0.3786420524120331	0.6803721189498901	1.661031723022461	1.2388584613800049	1.1979824304580688	1.3705997467041016	1.8922686576843262	0.9666783213615417
C6orf10	C6orf10	0.05652830749750137	0.4695909917354584	-0.5894449949264526	-0.0024182142224162817	0.0713818296790123	-0.18423858284950256	0.22397668659687042	0.5887305736541748	0.5062211155891418	-0.01155533641576767	-0.7131410241127014	-0.21704891324043274	-0.24647821485996246	-0.5827600359916687	-0.11214552819728851	-0.2055036872625351	0.31765058636665344	-0.3730640113353729	-0.42519500851631165	-0.312237024307251	0.890826404094696	1.0378063917160034	1.1714907884597778	0.7956104874610901	0.6744512319564819	0.49351829290390015	0.7059379816055298	0.41011300683021545	0.44824549555778503	0.5027080774307251	-0.8293981552124023	-1.0661637783050537	-1.0418519973754883	-2.0610947608947754	-0.6914724707603455	-1.9405759572982788
C6orf123	C6orf123	0.5981770753860474	0.34515082836151123	0.2787991166114807	-0.2658805549144745	0.5521031022071838	0.2057093232870102	0.1656702607870102	0.5691489577293396	0.38866353034973145	0.037699658423662186	0.9947157502174377	0.8109174966812134	0.5166596174240112	-0.40993550419807434	0.7633474469184875	-0.042392946779727936	0.7458909153938293	0.41517311334609985	0.619744062423706	0.9892176985740662	0.24096430838108063	-0.5530160665512085	-0.15899279713630676	-0.6910979747772217	-0.3857042193412781	0.020477917045354843	-0.14465966820716858	-0.5208607912063599	-0.36750632524490356	-0.4637274742126465	-1.2666925191879272	-1.3125264644622803	-1.7139785289764404	-0.7923773527145386	-1.3263612985610962	-0.6278167963027954
C6orf173	C6orf173	-1.7026621103286743	-1.554151177406311	-1.4872047901153564	0.39045336842536926	-0.21305468678474426	1.2969732284545898	-0.6708676815032959	-1.5128639936447144	-1.6763182878494263	1.0755493640899658	2.818739414215088	-0.8514014482498169	1.0249685049057007	-0.09303493797779083	-1.2339718341827393	-1.6559008359909058	-0.8865062594413757	2.9922571182250977	1.2089158296585083	3.1102287769317627	4.476537704467773	2.308934211730957	2.5405032634735107	3.0324249267578125	2.2418212890625	3.809833526611328	-1.3365877866744995	0.8216334581375122	-1.4107234477996826	1.0596598386764526	-0.7167198657989502	-0.6763468980789185	-0.6908650994300842	-1.2793781757354736	-0.13250072300434113	-0.952717661857605
C6orf195	C6orf195	0.4637213945388794	0.007642142008990049	-0.30711817741394043	0.32755497097969055	0.8041189312934875	-0.15308940410614014	-0.3145907521247864	-0.17757990956306458	-0.15374656021595	0.48186084628105164	-0.33746492862701416	-0.07361453026533127	0.30187591910362244	-0.2141701579093933	0.4175477623939514	0.14957895874977112	-0.11642755568027496	-0.06886179000139236	0.1108037456870079	0.04472823813557625	0.039267461746931076	0.34069880843162537	0.21340350806713104	0.21725697815418243	0.5345444083213806	0.6322051882743835	0.6402308940887451	0.4562789499759674	0.48633337020874023	0.4531809687614441	-2.2336089611053467	-0.8624410033226013	-1.0713510513305664	-1.4405522346496582	-0.15925723314285278	-1.630662441253662
C6orf48	C6orf48	-0.49361345171928406	-0.4924246370792389	-0.18131166696548462	1.1106539964675903	2.194282293319702	0.18121416866779327	1.2814967632293701	-0.42816397547721863	-0.07013218104839325	-0.35738855600357056	1.033634066581726	0.60983806848526	0.46793991327285767	1.0903973579406738	-0.4670157730579376	1.170755386352539	1.989743947982788	-0.2053491175174713	0.16041064262390137	-0.47006160020828247	-0.5468798875808716	-0.05521868169307709	-0.2503281533718109	-0.4126858115196228	-0.4620933532714844	-0.43661224842071533	-0.34323859214782715	-0.4678979516029358	-0.44161903858184814	-0.194597065448761	2.492993116378784	2.3900306224823	2.3876774311065674	2.4156198501586914	2.5284156799316406	2.497990369796753
C6orf59	C6orf59	2.038100242614746	2.020207643508911	2.1137096881866455	-1.2180300951004028	-0.9565886855125427	-1.2449618577957153	-1.1843763589859009	2.111985445022583	0.6050738096237183	-0.9908538460731506	-0.8889639973640442	-0.3792021572589874	-0.6861048936843872	0.051465053111314774	0.810286819934845	-1.1107081174850464	-0.7419441938400269	-0.8952158093452454	-1.1505457162857056	-1.0086183547973633	-0.8331238627433777	-0.565572202205658	-0.5649343132972717	-0.6744145750999451	-0.5619595646858215	-0.6442850232124329	1.0489102602005005	-0.29035890102386475	2.3786582946777344	0.20503641664981842	0.9786317944526672	1.1797505617141724	1.0254884958267212	1.1088002920150757	0.5047038197517395	0.4359033703804016
C6orf79	C6orf79	0.6394460201263428	0.19716638326644897	0.05108200013637543	0.13973890244960785	-0.15869498252868652	0.25311577320098877	0.023678015917539597	0.06764119118452072	0.4364599287509918	0.023301376029849052	-0.030732525512576103	0.6803721189498901	0.3957471251487732	0.44056668877601624	0.1862124353647232	0.7009001970291138	0.476250559091568	0.9491784572601318	0.140947625041008	1.0259350538253784	-0.14614738523960114	-0.2452574074268341	-0.6350446343421936	0.47717776894569397	-0.45949846506118774	-0.11594995111227036	-0.15942905843257904	0.004201781935989857	-0.22171682119369507	-0.0552501417696476	1.5060844421386719	1.833951711654663	1.7841637134552002	1.765419602394104	1.6213966608047485	1.672541856765747
C6orf85	C6orf85	0.6937593221664429	0.9296085238456726	3.0800249576568604	1.612619400024414	-1.3223851919174194	2.8590266704559326	1.6864429712295532	1.303702473640442	-0.38907283544540405	2.7758326530456543	2.2926886081695557	-1.1988898515701294	-0.914740264415741	-1.242518424987793	0.7206164002418518	-2.3791327476501465	0.9434157609939575	-1.4689961671829224	2.906611680984497	-1.204379677772522	-1.3471506834030151	-2.2094972133636475	-1.5512608289718628	-0.7019402384757996	-0.38349926471710205	-1.6447492837905884	0.6303409337997437	1.124310851097107	1.8456714153289795	-1.3887165784835815	1.6355589628219604	1.4108271598815918	1.7041618824005127	1.6229863166809082	1.979357361793518	1.3118606805801392
C7orf16	C7orf16	-0.15241491794586182	0.29465627670288086	-0.2829919755458832	-0.20941391587257385	0.3392908275127411	-0.7340115308761597	0.18935607373714447	0.4570087194442749	0.4898650348186493	0.4076976478099823	-0.18205271661281586	-0.15013396739959717	0.14231565594673157	-0.43831709027290344	0.009845620952546597	0.260346382856369	0.5911577939987183	-0.16816888749599457	-0.1736186295747757	-0.2097618132829666	0.6052117347717285	0.7964457869529724	0.5362869501113892	0.31728458404541016	0.36226508021354675	0.6619551777839661	0.7654041051864624	0.3243659734725952	0.2687225341796875	0.38318967819213867	-1.3246163129806519	-1.8012319803237915	-0.9858640432357788	-0.9865425825119019	-1.58323335647583	-1.8893877267837524
C8orf46	C8orf46	2.1754415035247803	2.7390940189361572	3.2755844593048096	-1.3082072734832764	-1.4897229671478271	-1.5500842332839966	-1.4536669254302979	2.716663360595703	2.3395133018493652	-1.5002353191375732	-1.3793154954910278	-1.3039748668670654	-0.7515066266059875	-1.4297479391098022	2.233771800994873	-1.3391330242156982	-1.1355611085891724	-1.5738725662231445	-1.4508424997329712	-1.7695890665054321	-1.3756765127182007	-1.4030321836471558	-1.5357712507247925	-1.2919776439666748	-1.3606106042861938	-1.1255742311477661	2.612276077270508	-1.3659368753433228	3.2640819549560547	-1.2442454099655151	0.6775572896003723	0.6147614121437073	0.7710152268409729	0.8051673769950867	0.5983643531799316	0.16505283117294312
C9orf3	C9orf3	1.158586025238037	0.9387030601501465	1.4608131647109985	-0.015845531597733498	1.447550654411316	-0.5424613356590271	-1.142076849937439	0.97225421667099	-0.4458368718624115	-1.1933766603469849	1.6176724433898926	-0.6646913290023804	-0.840046226978302	1.9887720346450806	-0.6765066981315613	0.9473235011100769	1.7430583238601685	-0.45949846506118774	-1.2237536907196045	-0.9425156712532043	-0.01061935629695654	0.4739845097064972	-0.3676196336746216	-0.313631534576416	-0.13089585304260254	0.9863904714584351	-0.4809918701648712	-0.7067453861236572	1.342903971672058	0.2877486050128937	1.1827237606048584	1.3678200244903564	1.1724299192428589	1.5136196613311768	1.0241434574127197	0.5633966326713562
C9orf58	C9orf58	3.693913698196411	2.6656601428985596	2.9465770721435547	-2.292006731033325	-1.7610772848129272	-2.4886138439178467	-2.5484931468963623	2.847748041152954	3.124376058578491	-2.694870710372925	-1.0872185230255127	-2.0804686546325684	1.0334006547927856	-2.227870225906372	3.257568597793579	-2.404013156890869	-2.023836612701416	-1.145092248916626	-2.6777868270874023	-0.5046484470367432	0.3995848298072815	-1.2600256204605103	-0.6992922425270081	-0.8101728558540344	0.8796562552452087	-0.7942832112312317	0.9856733083724976	0.09007532894611359	3.1474478244781494	-0.8659886717796326	1.4994336366653442	1.4888027906417847	1.6243538856506348	1.7361797094345093	1.610960841178894	0.42383435368537903
C9orf66	C9orf66	0.3676871955394745	-0.03836279362440109	-0.24937766790390015	0.0719626396894455	-0.3335917294025421	0.05344865098595619	-0.45682021975517273	-0.25209641456604004	0.21051481366157532	0.7214776873588562	-0.23476369678974152	-0.08147065341472626	-0.6451219916343689	-0.5263612866401672	0.6194137334823608	-0.23872269690036774	-0.5734823942184448	0.906223714351654	-0.28243163228034973	0.3654668629169464	0.5573419332504272	0.810755729675293	1.1194584369659424	0.4494072198867798	0.8198261857032776	0.7985734939575195	0.516895592212677	0.6410432457923889	0.35230496525764465	0.02185152657330036	-0.36151182651519775	-2.8102409839630127	-1.30146062374115	-2.056394338607788	0.18752801418304443	-0.7751158475875854
C9orf75	C9orf75	0.9883532524108887	2.0699779987335205	2.6349356174468994	-0.8229120969772339	-0.7632670998573303	-0.38070449233055115	-0.7248321771621704	1.9046931266784668	1.0969347953796387	-0.2738472521305084	-0.07210426032543182	-0.5258139371871948	-0.6800318956375122	-0.6021718382835388	0.8732398748397827	-0.7471338510513306	-0.8682350516319275	-1.0673623085021973	0.07272516191005707	0.034127503633499146	-1.1939895153045654	-1.3065153360366821	-0.8101728558540344	-0.9631514549255371	-0.6121756434440613	-0.2603239417076111	0.1879332810640335	-0.76117342710495	1.9909229278564453	-0.8159970641136169	2.1014657020568848	2.898324966430664	2.3576526641845703	2.7825443744659424	1.9026437997817993	1.0815248489379883
C9orf78	C9orf78	1.2977336645126343	1.395132303237915	0.7409647107124329	0.7500655651092529	0.4261844754219055	0.5029318332672119	0.6529068350791931	1.3398369550704956	1.2073509693145752	0.6946295499801636	0.2186865508556366	0.4505208432674408	0.5261653661727905	0.48280102014541626	1.1766704320907593	0.7451246380805969	0.49384328722953796	-0.25814223289489746	-1.1019830703735352	-0.8240743279457092	-0.18852312862873077	0.3670107424259186	-1.0104022026062012	-1.390343427658081	-1.4897229671478271	-1.4614322185516357	0.9208834171295166	-0.9414010643959045	1.225738525390625	-1.1518616676330566	1.2144297361373901	1.2214422225952148	1.236447811126709	1.1627302169799805	1.2527095079421997	1.2958272695541382
CA10	CA10	1.3324472904205322	1.7787187099456787	1.0621693134307861	-1.0320249795913696	-1.0623056888580322	-0.6884035468101501	-0.7484461665153503	1.575857162475586	2.248342752456665	-0.9610759019851685	-1.0013563632965088	-0.7854775190353394	-0.6169796586036682	-0.8776370286941528	1.6321477890014648	-0.759242594242096	-0.7651757597923279	-0.6992922425270081	-0.849437952041626	-0.7606551051139832	-0.9984542727470398	-1.1890593767166138	-1.1231199502944946	-1.0177881717681885	-0.8502010703086853	-0.7558671832084656	2.6656601428985596	-0.7557359337806702	1.7467440366744995	-0.8475231528282166	0.5754844546318054	0.5963690876960754	0.7452878355979919	0.19340135157108307	0.5219139456748962	-0.6650577783584595
CA11	CA11	3.3624026775360107	2.497990369796753	-1.2673293352127075	-1.2059509754180908	-1.9748505353927612	-1.135050654411316	0.32269811630249023	1.976884126663208	3.2896690368652344	-1.2913063764572144	-1.5002353191375732	1.7273839712142944	-1.1631747484207153	-2.4201478958129883	3.346266984939575	-1.1440333127975464	-2.1952784061431885	-1.9175570011138916	0.5181478261947632	-1.30146062374115	-2.3273086547851562	-1.3056210279464722	-0.9747915863990784	-1.5272855758666992	-1.6279363632202148	-1.8033409118652344	3.310488224029541	1.4568547010421753	1.864336371421814	-0.6388674974441528	0.648874819278717	0.2837669551372528	0.5124578475952148	0.30902594327926636	0.684781014919281	0.5089665055274963
CA12	CA12	-2.181415557861328	-1.5905804634094238	-1.9023898839950562	0.3620578646659851	3.796952486038208	2.9209046363830566	0.5706534385681152	-1.9405759572982788	-2.24041485786438	2.6439168453216553	-1.5095345973968506	-0.011119350790977478	3.578045129776001	3.355881452560425	-2.5365419387817383	1.3176978826522827	-1.7139785289764404	1.331885576248169	-0.13043463230133057	1.4994336366653442	1.8268578052520752	3.246999740600586	3.2896690368652344	3.117396354675293	2.361809730529785	-0.8577931523323059	-1.6121701002120972	2.490370512008667	-1.620872139930725	3.117396354675293	-0.11911732703447342	-1.1997501850128174	-0.4299710988998413	-0.5231205224990845	-1.1056175231933594	0.7464518547058105
CA14	CA14	1.1208840608596802	2.091339111328125	2.3576526641845703	-0.9921543598175049	-0.9255068302154541	-1.2517313957214355	-1.023168921470642	2.3460166454315186	-0.5033539533615112	-0.8704696893692017	-1.0633889436721802	-0.11090564727783203	3.399106025695801	-0.930460512638092	0.343378484249115	-1.085265874862671	-1.0046305656433105	-1.1397264003753662	-0.7582924962043762	-0.8532718420028687	-0.749037504196167	-0.9392130970954895	-0.9686648845672607	-1.0392605066299438	-0.9484299421310425	-0.6939083337783813	0.8780953288078308	-0.7673420906066895	2.7226202487945557	-0.905398428440094	0.8713846206665039	0.967449963092804	0.6555662155151367	1.2902570962905884	0.7375211715698242	0.20093470811843872
CA2	CA2	4.088165283203125	4.385377407073975	4.721066951751709	-1.7695890665054321	-2.5599887371063232	-2.627222776412964	-2.1176061630249023	4.132227420806885	3.4157140254974365	-2.747244119644165	-2.5365419387817383	-1.971458077430725	3.7566308975219727	-2.0861258506774902	3.2828738689422607	-2.60789155960083	-1.9175570011138916	-2.662864923477173	-0.5194560885429382	-2.2022554874420166	-2.5599887371063232	-3.313220739364624	-2.2022554874420166	-2.57255220413208	-2.459120512008667	-2.583857774734497	2.847748041152954	-2.3004531860351562	3.767615556716919	-2.459120512008667	1.935703158378601	2.640850305557251	1.1180530786514282	2.561943292617798	1.7565068006515503	0.8409010171890259
CA5B	CA5B	0.006509380880743265	0.6339317560195923	-0.7014872431755066	-0.9248751401901245	1.4632817506790161	-0.440638929605484	-0.8960922956466675	0.9427356123924255	-0.05597255751490593	-1.2230182886123657	-0.7217159867286682	-0.9572563767433167	-1.0789817571640015	-0.8719100952148438	-1.059545874595642	2.2520241737365723	-0.6228013038635254	1.8447059392929077	-0.07921561598777771	1.8956464529037476	-0.5277606248855591	1.7450408935546875	1.817275047302246	1.2752244472503662	1.001002311706543	-0.4232606291770935	-0.615583598613739	0.40785473585128784	1.2393018007278442	0.9554809331893921	-0.4796212315559387	-0.9346022605895996	-0.722907304763794	-1.1873960494995117	-1.7610772848129272	-0.9102808833122253
CAB39	CAB39	0.8014869093894958	1.2272658348083496	1.278042197227478	-0.21740727126598358	0.5621254444122314	0.09306171536445618	-0.5600811243057251	1.1275010108947754	0.9921351075172424	0.359183669090271	0.15834179520606995	-0.5425528883934021	-0.14465966820716858	0.4556168019771576	1.3394604921340942	1.2156400680541992	0.3676871955394745	0.2616152763366699	-0.8349534273147583	-0.402976930141449	-0.140968456864357	-0.2367720603942871	-1.232556939125061	-1.182530164718628	-0.9214816093444824	-1.1056175231933594	1.258639931678772	-1.1047283411026	1.161375641822815	-0.5261686444282532	1.2832964658737183	1.1929326057434082	1.190376877784729	1.3152064085006714	1.4284700155258179	0.9730646014213562
CACNA1H	CACNA1H	-0.6729836463928223	-0.6142054796218872	-0.9705019593238831	-0.9234408736228943	2.284289836883545	-0.2184508591890335	-0.19464410841464996	0.17011746764183044	-0.5144696831703186	0.031130846589803696	-0.5352005362510681	-0.0349603109061718	2.0405685901641846	-1.0193085670471191	-0.8508400321006775	0.707738995552063	-0.7590392231941223	-0.5452120900154114	-0.761765718460083	0.8202065229415894	0.6699327826499939	0.6256557106971741	-0.46860820055007935	-0.12484536319971085	1.599736213684082	2.423647165298462	0.6999323964118958	0.25081413984298706	-0.7409519553184509	2.9708542823791504	-0.31887340545654297	-1.6353545188903809	-0.5489836931228638	-1.7853829860687256	-0.6736509203910828	-0.5409693717956543
CACNA2D1	CACNA2D1	-0.01318266335874796	0.022220004349946976	-0.10463295876979828	-0.27774184942245483	-0.03510034456849098	0.5744518637657166	0.6323833465576172	0.3708600103855133	-0.39981257915496826	0.44097787141799927	0.7386560440063477	0.3546391725540161	0.35113850235939026	1.1478831768035889	-0.18583711981773376	0.3979763388633728	-0.36295410990715027	0.2549007833003998	0.033515237271785736	0.26077505946159363	0.6828921437263489	0.2573796510696411	-0.5494744181632996	0.4637213945388794	-0.38467538356781006	-1.0432796989334747E-4	0.02996356040239334	0.6115769147872925	0.19606241583824158	0.403216153383255	-1.0764929056167603	-1.4926745891571045	-1.8433150053024292	-0.9835790395736694	-1.5821998119354248	-0.2779594361782074
CALCR	CALCR	0.7737475633621216	-0.01318266335874796	0.09890592098236084	-0.6942023634910583	-0.14900290966033936	0.017388910055160522	0.2854425609111786	0.18456411361694336	0.30136024951934814	0.4672691524028778	-0.05095023661851883	0.4553617537021637	-0.5098728537559509	0.19437295198440552	0.12603634595870972	0.2497730255126953	0.4722439646720886	-0.10271626710891724	0.07258380204439163	-0.02071274258196354	0.4104345142841339	0.4388633668422699	0.3838903605937958	0.5148937702178955	0.6523421406745911	-0.15827219188213348	0.1527443379163742	0.43756428360939026	0.3704529106616974	0.24947388470172882	-2.370354175567627	-0.4120486080646515	-2.121547222137451	-0.8217294812202454	-1.4128402471542358	-1.1768994331359863
CALD1	CALD1	-1.1578201055526733	-2.1381077766418457	-2.3413777351379395	1.9604514837265015	2.9209046363830566	2.216722011566162	-0.849437952041626	-2.0104455947875977	-1.8104896545410156	0.4659600853919983	3.0681285858154297	0.4974577724933624	-1.4939571619033813	2.863433837890625	-2.051567792892456	2.2944371700286865	2.181716203689575	3.8584063053131104	-0.7658291459083557	2.884321928024292	2.1180567741394043	2.3689448833465576	1.3237138986587524	2.360010862350464	2.1388449668884277	2.065622329711914	-2.1176061630249023	1.8161890506744385	-1.781599521636963	3.9144937992095947	-0.625154435634613	-0.5487127900123596	-0.7971227169036865	-1.0182247161865234	-0.8177314400672913	0.19782069325447083
CALM2	CALM2	-0.09980256110429764	0.6905946135520935	0.6127943396568298	-0.07665833085775375	0.5899328589439392	1.0453932285308838	-1.0294140577316284	0.6381069421768188	-0.10636511445045471	0.8441087603569031	0.5353070497512817	-1.0798585414886475	-1.335961937904358	-0.5175996422767639	0.03167684003710747	0.5501903295516968	-0.7156264781951904	1.265808343887329	0.33440548181533813	0.09225944429636002	0.9512567520141602	0.6239888072013855	-0.3227637708187103	0.26085859537124634	-0.13725654780864716	1.2214422225952148	1.1185550689697266	-0.14592315256595612	0.9004529714584351	0.5649270415306091	4.0303850173950195	4.181188583374023	4.243156433105469	3.883662700653076	3.8584063053131104	3.618206739425659
CAMK2N1	CAMK2N1	2.716663360595703	2.7289071083068848	2.5405032634735107	-0.8661403656005859	-1.0704946517944336	-1.23979914188385	-1.7026621103286743	2.624251365661621	2.834547996520996	-1.0173091888427734	-0.30752959847450256	-3.2650554180145264	-1.9866588115692139	-3.2650554180145264	2.822932243347168	1.2832964658737183	0.2399096041917801	-1.7676845788955688	-2.015075922012329	-0.611133873462677	-2.03174090385437	-1.1922757625579834	-1.0961941480636597	-1.2224619388580322	-0.8430848717689514	-1.2746944427490234	2.9307861328125	-1.5714895725250244	2.95694899559021	0.4912354648113251	1.9909229278564453	1.982388973236084	2.110391855239868	2.0426409244537354	1.5012980699539185	2.276195764541626
CAMTA1	CAMTA1	2.0984785556793213	2.3293800354003906	2.5903515815734863	-1.4498517513275146	-1.6158605813980103	-1.531907558441162	-1.5084785223007202	2.288276433944702	2.5001370906829834	-1.2882609367370605	-1.5021523237228394	-0.7330476641654968	-0.5294361710548401	-1.4844844341278076	2.343972682952881	-1.0200577974319458	-1.2082490921020508	-1.0809005498886108	-1.0532639026641846	-0.9204157590866089	-1.1415456533432007	-1.6341705322265625	-1.5408589839935303	-1.6447492837905884	-1.4088497161865234	-1.407332420349121	3.4083328247070312	-1.2653406858444214	2.521599769592285	-1.1429482698440552	0.5651321411132812	0.6618137359619141	0.7235773801803589	0.6386003494262695	0.734868586063385	0.017085084691643715
CANX	CANX	-0.748167872428894	-0.5001575946807861	1.0341393947601318	1.2827953100204468	0.23158760368824005	1.428912878036499	0.9973873496055603	-0.5649343132972717	-0.544650673866272	1.8570200204849243	0.5734395384788513	-0.7504726052284241	1.8222284317016602	-0.924446165561676	0.5103477835655212	-0.6160628795623779	0.6317571401596069	-0.6330328583717346	-0.6354922652244568	-0.7183141112327576	0.40930819511413574	0.1469864398241043	-0.12026029825210571	0.9346630573272705	-0.4436613917350769	-0.48567813634872437	1.1521830558776855	0.4689483344554901	-0.3288370668888092	0.6168814301490784	2.9465770721435547	2.6569314002990723	2.7511088848114014	2.5708260536193848	3.0634944438934326	2.6613240242004395
CAP1	CAP1	-1.2289429903030396	-0.9680812358856201	0.8537737131118774	-0.5688604712486267	0.9214777946472168	0.7389581799507141	-1.0324748754501343	-0.8479682207107544	-0.9453926682472229	-0.2916676700115204	0.8798641562461853	-1.2180300951004028	-0.9024948477745056	1.1854138374328613	-0.39241015911102295	1.1001524925231934	1.3651193380355835	2.0457170009613037	0.6445029377937317	2.0457170009613037	1.8222284317016602	0.6058847904205322	-0.3134790360927582	0.6961702704429626	0.5590315461158752	1.119800090789795	-0.574940025806427	1.065157175064087	-0.2175317406654358	1.8934890031814575	2.3337862491607666	2.1547048091888428	2.3007421493530273	2.324965238571167	2.3376224040985107	1.971230387687683
CAPN2	CAPN2	-1.0545319318771362	-1.3659368753433228	-0.9583165645599365	0.3572300970554352	0.8572595119476318	2.449063301086426	0.698602020740509	-1.4455463886260986	-1.1948943138122559	2.255207061767578	2.0766797065734863	0.6088191270828247	-1.013171672821045	0.5731241703033447	-1.329540729522705	0.36376839876174927	-0.5263612866401672	2.1431288719177246	1.9245352745056152	1.8115925788879395	2.361809730529785	2.4643990993499756	1.6655477285385132	1.6099870204925537	1.3355523347854614	1.1941580772399902	-1.5786575078964233	1.1645786762237549	-1.358954668045044	0.9020614624023438	2.7226202487945557	2.2394187450408936	2.8564252853393555	2.3537144660949707	2.8271782398223877	2.6883130073547363
CAPN3	CAPN3	-0.46377912163734436	0.17583954334259033	0.17205935716629028	0.5221615433692932	0.0029029129073023796	-0.2522604167461395	0.5835219025611877	0.25311577320098877	-0.33815544843673706	0.3091140687465668	-0.22852838039398193	-0.33834308385849	-0.48585066199302673	0.1836758852005005	0.669611930847168	0.5727513432502747	0.035180289298295975	0.6913523077964783	1.0528672933578491	0.10918346792459488	0.5709744095802307	-0.1290133148431778	0.4757407307624817	0.212712362408638	0.4203641712665558	0.5685330033302307	0.26186519861221313	0.35475829243659973	0.14504194259643555	-0.17228443920612335	1.9146078824996948	3.0746026039123535	1.8161890506744385	3.302091598510742	1.9432591199874878	-0.030676094815135002
CAPZB	CAPZB	-0.46619147062301636	-0.4101976454257965	0.40799131989479065	1.8090449571609497	-0.07388544082641602	1.5632904767990112	1.3113704919815063	-0.3489258587360382	0.39591124653816223	1.4627234935760498	0.6416516900062561	1.8706179857254028	-0.4104609191417694	1.8718304634094238	0.5664076209068298	-0.14022429287433624	-0.04780300706624985	2.585218667984009	3.3884949684143066	3.257568597793579	-1.0786346197128296	-0.8618730306625366	-0.7105042338371277	-0.8594513535499573	-0.8596150279045105	-0.7659862041473389	-1.5035369396209717	-1.2517313957214355	-1.5486317873001099	-1.383259654045105	1.8848661184310913	1.6695324182510376	1.433264970779419	1.817275047302246	1.860366940498352	1.9076652526855469
CARD10	CARD10	0.014258470386266708	-1.4798767566680908	-1.686962366104126	-0.43691426515579224	-0.15997467935085297	0.26642829179763794	-1.5035369396209717	-0.9462798833847046	-1.206374168395996	0.5421156883239746	1.238118052482605	-0.738283097743988	-0.9795846939086914	1.7335480451583862	-0.7202831506729126	1.402374505996704	-1.4721730947494507	2.6749072074890137	-0.38783982396125793	2.490370512008667	1.7317839860916138	2.1865742206573486	2.6777045726776123	3.246999740600586	2.3047714233398438	3.50630521774292	-1.2125192880630493	2.059173583984375	-1.4312511682510376	1.7851148843765259	-0.2423069179058075	-0.2945045232772827	-0.7004836201667786	-0.655403733253479	-0.2047625184059143	-0.11747393757104874
CASC3	CASC3	2.3810160160064697	1.6623719930648804	0.3679296672344208	-0.5390645861625671	-0.5751610994338989	-0.4990871846675873	-0.6803117990493774	1.5966682434082031	1.8986345529556274	-0.8891690969467163	-0.7635610699653625	0.12273842096328735	-0.326116681098938	-0.45236435532569885	2.022918224334717	1.1511471271514893	0.08543214946985245	-1.1933766603469849	-0.8968957662582397	-1.0486986637115479	-1.23336660861969	-1.723860740661621	-1.4128402471542358	-0.8676947951316833	-0.5927940011024475	-1.0774097442626953	0.44179394841194153	-0.44877734780311584	1.5578932762145996	-0.6786643266677856	0.825400710105896	0.8995729684829712	0.8145784139633179	0.8464348912239075	0.6653475165367126	0.7995396852493286
CASP1	CASP1	-1.022327184677124	-1.1231199502944946	-1.60035240650177	1.1452406644821167	1.3946623802185059	0.148654505610466	-0.1652301698923111	-0.872444748878479	-1.2866154909133911	-1.4030321836471558	-0.38088175654411316	1.4167728424072266	-1.5486317873001099	-1.313828468322754	0.22119347751140594	2.435333490371704	1.0707837343215942	0.7185499668121338	-1.232556939125061	2.5262386798858643	1.5359872579574585	2.6349356174468994	2.788459539413452	1.4147570133209229	2.531951427459717	1.160954236984253	-0.8734819889068604	2.3921947479248047	-0.6268017888069153	2.137378215789795	-0.11265022307634354	-1.3492037057876587	-0.140968456864357	-0.14171254634857178	0.02389674074947834	0.5353070497512817
CASP14	CASP14	0.46034911274909973	0.5323463082313538	0.604161262512207	0.11123362183570862	-0.24320684373378754	-0.06244836747646332	0.4710400104522705	0.10808020085096359	0.6913523077964783	0.04217037558555603	-0.1604728400707245	0.26214829087257385	-0.38070449233055115	-0.3926423192024231	0.6164037585258484	-0.244330495595932	0.4888401925563812	0.10937852412462234	0.7897408604621887	0.6941209435462952	-0.25284481048583984	0.5167619585990906	-0.16805025935173035	0.08483810722827911	0.06636755913496017	0.13163654506206512	0.32564982771873474	-0.15673701465129852	-0.328945517539978	0.2905372381210327	-0.6381932497024536	-0.6515325903892517	-2.9264912605285645	-1.1518616676330566	-1.0434465408325195	-0.9661198258399963
CASR	CASR	0.056254416704177856	-0.18543663620948792	0.34784606099128723	-0.024672124534845352	0.40716609358787537	0.5343170762062073	0.08823612332344055	0.2992153465747833	0.021379390731453896	-0.1975971758365631	0.8653312921524048	-0.10084911435842514	-0.16368097066879272	-0.09629356116056442	-0.14022429287433624	0.12727755308151245	-0.1644991785287857	-0.277478963136673	0.015069928020238876	0.07797428965568542	0.3548906445503235	0.46329259872436523	0.33340561389923096	0.7478903532028198	0.7047215104103088	0.5637006163597107	-0.05944017693400383	0.6106746196746826	0.12793327867984772	0.21699392795562744	-0.9484299421310425	-0.7350932359695435	-0.7739713788032532	-1.7587473392486572	-1.0550328493118286	-1.0021673440933228
CATSPER4	CATSPER4	0.19426748156547546	0.045486126095056534	-0.08397996425628662	0.4806334674358368	0.4745926856994629	0.6771212816238403	0.7430363297462463	0.1801285743713379	-0.05950979143381119	0.19259236752986908	-0.43245574831962585	0.3124007284641266	0.19727149605751038	-0.03658801317214966	0.2672128975391388	0.10549947619438171	0.5119928121566772	0.7532804012298584	0.7578163743019104	0.34959086775779724	-0.40085604786872864	-0.4356085956096649	-0.3280685842037201	-0.19599971175193787	-0.1975971758365631	-0.5347636342048645	0.04183647036552429	0.7338494658470154	0.3899446129798889	0.6595279574394226	-2.0861258506774902	-0.5004976987838745	-2.662864923477173	-2.0861258506774902	-1.2626017332077026	-0.5331970453262329
CAV3	CAV3	0.38288238644599915	-0.2047625184059143	0.6233075857162476	-0.2363295704126358	0.5541538000106812	0.37820786237716675	0.3295985460281372	-0.0803762674331665	0.1440555304288864	0.01778637245297432	0.4770054519176483	0.635238766670227	-0.5166008472442627	-0.26245206594467163	0.7310624122619629	-0.05838807299733162	-0.437214195728302	-0.14280521869659424	-0.029838165268301964	-0.04780300706624985	0.37685999274253845	0.7821353077888489	0.46137651801109314	0.4324571192264557	0.6106746196746826	0.7173256278038025	0.07044617831707001	0.16658295691013336	-0.20032449066638947	0.006833481602370739	-0.883526086807251	-1.686962366104126	-1.821563720703125	-0.7919054627418518	-1.3990927934646606	-2.056394338607788
CBARA1	CBARA1	-0.7623319625854492	0.4620761275291443	1.1275010108947754	0.4360305964946747	-0.6491405963897705	-0.7141473889350891	0.6422988772392273	0.9599668979644775	0.14739754796028137	-0.09574203193187714	0.39214420318603516	0.584148108959198	-0.41410720348358154	0.9029789566993713	0.07164301723241806	-0.1467989981174469	1.2534595727920532	-0.5509810447692871	-0.2137998789548874	-0.4955388009548187	-0.4575035572052002	-0.126082181930542	-0.6197276711463928	-0.08107446134090424	0.11473830789327621	-0.515082061290741	0.886146068572998	0.8339613080024719	0.947612464427948	0.9401840567588806	1.342489242553711	1.6833105087280273	1.6903047561645508	1.5869970321655273	1.3433201313018799	0.7819521427154541
CBFB	CBFB	-0.2518174350261688	0.6016011834144592	1.1140549182891846	-1.1878325939178467	0.4356091022491455	-0.48439672589302063	-0.6061702966690063	0.13973890244960785	-0.5604119896888733	-0.7858358025550842	-0.19666309654712677	0.6619551777839661	1.4927390813827515	0.974510669708252	0.19865679740905762	-0.7070260643959045	0.7437416315078735	1.1008169651031494	1.3505895137786865	1.041298508644104	-0.7225980162620544	-0.7505835294723511	-0.9644593596458435	-0.691618800163269	-0.9440230131149292	0.8443529605865479	-0.6984038352966309	1.180456519126892	1.4846872091293335	0.9015901684761047	1.6282410621643066	1.5984253883361816	1.6355589628219604	1.4651272296905518	1.8796619176864624	1.3315659761428833
CBLB	CBLB	-0.08519506454467773	-0.7184939980506897	-0.8460867404937744	1.1192200183868408	1.2279276847839355	0.6426041126251221	1.2540372610092163	-0.6581739187240601	-0.9034915566444397	1.0831047296524048	-0.5417273044586182	1.6291416883468628	0.8109174966812134	2.5821993350982666	-1.2353501319885254	1.0176458358764648	1.3409678936004639	-0.2903047800064087	0.34759852290153503	-0.09488247334957123	-0.5884115695953369	0.5641834735870361	1.0619240999221802	-0.16304254531860352	-0.21107117831707	-1.0474382638931274	-0.6827244162559509	0.5391044020652771	0.5228182077407837	0.8763243556022644	-0.9184390902519226	-0.22786767780780792	-0.6935227513313293	-0.7915911078453064	-1.8947010040283203	-1.8819425106048584
CBLN2	CBLN2	-0.6718295216560364	0.09368965774774551	-0.7106917500495911	-1.0506782531738281	-1.2276670932769775	-0.8488351106643677	-0.9951972365379333	-0.46811768412590027	-0.5064288973808289	-0.809823751449585	-0.989294707775116	-1.097638487815857	-0.9350687861442566	-0.8885786533355713	-0.4137823283672333	-0.9619543552398682	-1.133055329322815	-0.8344157338142395	-0.8531131744384766	-0.9346022605895996	2.1446521282196045	3.2755844593048096	2.430953025817871	2.7825443744659424	3.22891902923584	2.2538387775421143	1.8015435934066772	1.2343138456344604	-0.6953741908073425	2.1712112426757812	-1.0730122327804565	-0.7007357478141785	-1.909148931503296	-1.1515052318572998	-0.7150053381919861	-1.2609801292419434
CBR1	CBR1	0.943900465965271	1.6261508464813232	2.7654850482940674	-1.0699577331542969	-0.8821125626564026	-0.7504726052284241	-1.0849851369857788	1.6543834209442139	0.6775572896003723	-1.0349745750427246	-0.42289143800735474	-1.9370678663253784	-0.9884189963340759	-0.35497406125068665	0.5165296196937561	-0.27426016330718994	-0.3189239203929901	-1.3399379253387451	-0.6997454762458801	-0.8588448762893677	0.6476302742958069	0.46381857991218567	0.5777142643928528	0.2558549642562866	0.6810389757156372	-0.024991218000650406	-0.15925723314285278	0.6802484393119812	2.061765432357788	0.3116943836212158	2.8386154174804688	3.475210189819336	3.045759677886963	3.2755844593048096	3.0939273834228516	1.8328934907913208
CBX1	CBX1	1.7500256299972534	0.5438705682754517	1.297371506690979	2.123710870742798	0.43901383876800537	1.1391677856445312	0.6436967849731445	-0.4101976454257965	0.8341216444969177	0.9589502811431885	1.4612561464309692	-0.45791926980018616	-0.532159149646759	1.2181496620178223	-1.2583166360855103	-0.8336136937141418	0.9460672736167908	0.32205745577812195	-0.6605786085128784	-1.2960261106491089	1.8809534311294556	0.9761844277381897	-0.4924246370792389	-0.43753206729888916	-0.7799005508422852	0.21618355810642242	-0.8701022267341614	-0.6430058479309082	0.030603528022766113	-1.0626840591430664	1.831875205039978	1.8124160766601562	1.5467106103897095	1.7287311553955078	1.7317839860916138	1.9592019319534302
CBX6	CBX6	1.5484856367111206	1.190376877784729	0.042649053037166595	0.27194514870643616	-1.2659788131713867	0.27709829807281494	0.5992329716682434	1.3168306350708008	1.6579316854476929	0.6458767652511597	0.369942843914032	0.7059379816055298	-0.9615054726600647	-0.8462652564048767	1.6870397329330444	1.3563443422317505	-1.0907988548278809	-0.5944520831108093	-0.3466815948486328	-0.31573355197906494	-0.27538034319877625	-0.26776522397994995	-0.3730640113353729	0.19692273437976837	0.25794363021850586	-0.6511775255203247	1.43399178981781	-1.3816930055618286	-0.7607999444007874	-1.3520445823669434	1.9686216115951538	1.9737080335617065	2.0553977489471436	2.0032620429992676	2.405787229537964	1.432037591934204
CCDC23	CCDC23	0.03643311932682991	1.0297279357910156	1.5890719890594482	0.3584640324115753	-0.8166687488555908	-0.5641695261001587	-0.46172967553138733	1.1304537057876587	-0.08018545806407928	-0.34749796986579895	0.08466554433107376	-0.2391490638256073	-0.3081813156604767	0.2902123034000397	0.8782975077629089	-0.8382827043533325	0.6346603035926819	-0.7768325209617615	-0.8379293084144592	-0.3134790360927582	0.8970716595649719	1.5432881116867065	-0.3702603578567505	-0.8874544501304626	0.7466132044792175	0.08357202261686325	-0.08934778720140457	0.992784321308136	0.9936909675598145	-0.45272088050842285	1.243662714958191	1.3256107568740845	1.3338136672973633	1.4225908517837524	1.2081928253173828	1.0033104419708252
CCDC3	CCDC3	0.4782976806163788	-1.3599016666412354	-2.2199926376342773	0.5302179455757141	2.3517370223999023	3.2896690368652344	-2.0804686546325684	-1.630662441253662	-1.0730122327804565	-1.0677838325500488	3.124376058578491	-2.1176061630249023	-1.9175570011138916	-3.0027015209198	-0.7004836201667786	1.4480798244476318	-3.0892956256866455	3.6648693084716797	0.6301356554031372	3.9144937992095947	2.57444429397583	2.7689318656921387	3.104628086090088	4.050985336303711	2.772307872772217	4.579812049865723	0.13580356538295746	2.5903515815734863	-1.7932865619659424	4.721066951751709	-0.4206383526325226	-0.2913435697555542	-0.6602106690406799	-0.1953524351119995	-0.15812328457832336	-0.30218505859375
CCDC37	CCDC37	0.3168874680995941	0.09352964907884598	-0.2477448731660843	0.27967390418052673	-0.4022742807865143	0.43871766328811646	-0.11161790043115616	-0.016770711168646812	-0.08544676750898361	0.3871455788612366	-0.7070260643959045	-0.39902564883232117	0.6323833465576172	-0.11274921894073486	0.5125669836997986	0.19804136455059052	0.09419577568769455	-0.20950207114219666	-0.31876322627067566	0.05344865098595619	0.7294634580612183	0.19472037255764008	0.5015971064567566	0.8552412390708923	0.7094833254814148	0.16521181166172028	0.42989131808280945	0.517458975315094	0.6628167033195496	0.3268894553184509	-1.1549681425094604	-0.7504726052284241	-1.6581882238388062	-1.5804287195205688	-1.1926476955413818	-0.5558401942253113
CCDC47	CCDC47	-0.5491726994514465	-0.07962670177221298	1.3291428089141846	0.05344865098595619	-0.14873647689819336	-0.1893669217824936	-0.4849226474761963	-0.14107808470726013	0.8291653990745544	-0.046074509620666504	0.45523715019226074	0.8181058764457703	2.248342752456665	-0.5302457809448242	0.9832269549369812	1.2582679986953735	0.29937636852264404	0.9851018786430359	-0.1488107442855835	0.6771212816238403	1.026895523071289	0.58181232213974	-0.8242114782333374	0.13569405674934387	-0.4350898861885071	-0.32549890875816345	-0.5168575644493103	-0.8059201240539551	-0.7853608727455139	-0.7320961356163025	1.726489543914795	1.8809534311294556	1.8202491998672485	1.7335480451583862	1.8278839588165283	2.0442662239074707
CCDC53	CCDC53	-0.23033779859542847	0.6460328698158264	-0.5128403306007385	-0.032075684517621994	-0.8935340046882629	-0.806876540184021	0.32445767521858215	-0.13367395102977753	0.7040256857872009	-0.8529696464538574	-0.365340918302536	0.5343170762062073	-0.7532455921173096	1.3476990461349487	0.9869232177734375	-1.2721539735794067	0.6123583912849426	0.7537747621536255	0.2640435993671417	0.35821712017059326	0.1230352446436882	0.2453417330980301	-0.5007878541946411	-0.6370896100997925	-0.3712153732776642	0.6452736258506775	0.9141913056373596	1.7458467483520508	1.170755386352539	0.9149684906005859	1.3250653743743896	1.4744173288345337	1.3631612062454224	1.476173758506775	1.2943862676620483	1.2009084224700928
CCL16	CCL16	0.10199004411697388	0.2808321714401245	-0.29656654596328735	0.32637354731559753	-0.3401758372783661	-0.0403301976621151	0.2462824583053589	0.2799878418445587	-0.3410407304763794	0.25262245535850525	0.6839443445205688	0.778135359287262	0.7515926361083984	-0.44235023856163025	0.17406590282917023	0.24784260988235474	0.752102792263031	-0.010946279391646385	-0.10146678239107132	0.21918480098247528	0.534231960773468	0.5200029611587524	-0.4684235453605652	-0.20830583572387695	0.5685330033302307	0.2622779905796051	0.2832355201244354	0.710034191608429	-0.10112084448337555	-0.038887761533260345	-2.9634037017822266	-0.5448071956634521	-1.1485395431518555	-0.46597275137901306	-1.0633889436721802	-0.929517388343811
CCNB2	CCNB2	-1.8784750699996948	-1.8104896545410156	-1.6429274082183838	1.1776033639907837	-1.4844844341278076	1.1669851541519165	-0.36145126819610596	-1.7565598487854004	-1.7965270280838013	1.050131916999817	2.6968393325805664	-1.3311172723770142	2.9747166633605957	0.48508578538894653	-0.7324725985527039	-2.165268659591675	-1.1522337198257446	2.020207643508911	0.7588635087013245	2.847748041152954	3.9470560550689697	2.609661340713501	2.7093372344970703	3.346266984939575	2.979383707046509	3.8236184120178223	-1.6979714632034302	3.0274243354797363	-1.6372640132904053	2.916145086288452	-0.6176602840423584	-0.6884035468101501	-0.26465848088264465	-0.8060820698738098	-0.6491405963897705	0.7328774333000183
CCND2	CCND2	2.3413474559783936	1.7890253067016602	-0.5295140147209167	-1.1174345016479492	-1.6219650506973267	1.6903047561645508	-0.7377814054489136	1.3338136672973633	2.558854818344116	3.4157140254974365	-2.370354175567627	1.1407300233840942	3.4470877647399902	-1.0857748985290527	2.3517370223999023	-1.0753893852233887	-1.5223113298416138	-2.0020482540130615	0.7666431069374084	-2.2697160243988037	-0.5780001878738403	-0.44996339082717896	-2.3072173595428467	-1.8148834705352783	-2.0956766605377197	-1.9175570011138916	2.2944371700286865	-1.348134994506836	1.0059704780578613	-1.1740590333938599	1.8427072763442993	1.3540467023849487	1.4470906257629395	0.9799215197563171	1.4784462451934814	2.1644089221954346
CCNI	CCNI	0.5963690876960754	0.7038770914077759	1.406076431274414	1.4744173288345337	1.1452406644821167	-0.7280895113945007	1.0168148279190063	0.2688872218132019	0.5621254444122314	-0.07431820780038834	0.23221299052238464	-0.7224538922309875	0.1171572282910347	0.04239149019122124	1.382462501525879	1.3480454683303833	1.0883784294128418	-1.383994460105896	-1.1139777898788452	-0.9350687861442566	-0.7571249604225159	0.4234413504600525	0.639262855052948	-0.5623698234558105	0.43445301055908203	-0.8989741206169128	1.0464122295379639	-0.07709097117185593	-0.2115522176027298	-0.35114526748657227	2.57444429397583	3.1301074028015137	3.117396354675293	2.9023826122283936	2.423647165298462	2.349259376525879
CCR5	CCR5	0.6590443849563599	0.6153128743171692	0.3657461106777191	0.598019003868103	-0.37145912647247314	0.6068370938301086	1.1008169651031494	0.7300382852554321	0.3402346074581146	0.7038770914077759	0.5376002192497253	0.0015682728262618184	-0.19146054983139038	0.31054896116256714	-0.09567825496196747	0.5765184164047241	0.894311249256134	-0.2985415458679199	-0.2140461504459381	0.0518491193652153	0.2948060929775238	-0.4998617172241211	0.4256708323955536	-0.2306939661502838	0.2837669551372528	-0.3273202180862427	0.3129827380180359	-0.6180854439735413	-0.4901043176651001	-0.28086405992507935	-1.54766845703125	-0.9699435234069824	-1.2896732091903687	-1.0741400718688965	-1.178090214729309	-0.4268169403076172
CCRN4L	CCRN4L	-1.1558979749679565	-1.1625041961669922	-1.0528974533081055	0.4902377426624298	1.3267521858215332	1.218469262123108	-0.6668733358383179	-1.0940823554992676	-1.0239652395248413	0.6987761855125427	1.2248308658599854	1.336383581161499	1.2452806234359741	0.27810418605804443	-1.2829642295837402	-0.6613752245903015	0.36419960856437683	1.3237138986587524	1.2914457321166992	0.992784321308136	0.9320509433746338	-0.47048982977867126	1.0883784294128418	1.5472867488861084	1.9909229278564453	2.4014248847961426	-0.6955257058143616	1.2898725271224976	-0.9712919592857361	1.5603052377700806	-0.957984447479248	-0.4186236560344696	-1.2721539735794067	-2.03174090385437	-1.097638487815857	-0.9574831128120422
CCT4	CCT4	-1.2025015354156494	-0.15289168059825897	1.2725592851638794	0.07332232594490051	1.3456907272338867	-0.14121700823307037	-0.5374546051025391	0.5063967704772949	-0.5862646102905273	0.7572556734085083	0.683254599571228	-0.7322225570678711	1.2548407316207886	-0.34442034363746643	-0.9583165645599365	-0.15710972249507904	-0.28065988421440125	-0.22491692006587982	-0.4219178557395935	-0.4329376816749573	0.5937347412109375	-0.07375779747962952	0.4898650348186493	1.1084036827087402	0.487371563911438	1.292439579963684	-0.08364903926849365	0.8324934244155884	1.1271770000457764	1.050404667854309	1.781529188156128	1.7747427225112915	1.8233087062835693	1.7606133222579956	1.6739996671676636	2.2249200344085693
CCT5	CCT5	-0.6015303134918213	0.411932110786438	0.9949647188186646	1.218469262123108	0.9535518884658813	1.9218121767044067	-0.1666494458913803	-0.7067453861236572	-0.8559083938598633	0.6866900324821472	1.765419602394104	0.13505353033542633	-0.21028998494148254	-0.719368040561676	-0.46619147062301636	1.4356727600097656	0.2506091594696045	-0.0046300822868943214	0.8800753951072693	-0.1808013767004013	0.5001444816589355	-0.03856009244918823	-0.81999272108078	0.7006132006645203	0.12965968251228333	0.7794164419174194	-0.33574652671813965	0.18710094690322876	-0.44698068499565125	0.21300847828388214	1.7767153978347778	1.8328934907913208	1.9686216115951538	1.7732468843460083	1.7169359922409058	2.191121816635132
CCT7	CCT7	-0.7915911078453064	-0.6370090246200562	-0.13129007816314697	0.8097836375236511	0.1515878289937973	0.9853982925415039	0.4254509508609772	-0.7701104879379272	-0.8671447038650513	0.8397870659828186	1.0004557371139526	-0.5390645861625671	1.6655477285385132	0.546858012676239	-0.6667422652244568	0.1576443910598755	-0.37906163930892944	0.7987627387046814	0.9249753355979919	0.943900465965271	0.25199028849601746	-0.7110665440559387	-0.08364903926849365	0.7725240588188171	0.17964710295200348	0.9748558402061462	-0.41635221242904663	1.4593462944030762	-0.42340773344039917	1.4381061792373657	2.5930936336517334	2.6613240242004395	2.847748041152954	2.6538474559783936	2.5405032634735107	2.9209046363830566
CD24	CD24	0.7717484831809998	1.7063122987747192	0.12997527420520782	3.124376058578491	-1.2703120708465576	-1.2609801292419434	2.6370623111724854	1.2425960302352905	0.670738697052002	-1.2970366477966309	-1.2970366477966309	0.26579004526138306	5.216619491577148	-0.05521868169307709	-0.04400845989584923	-1.4965471029281616	-1.195577621459961	-0.9761941432952881	-1.1147397756576538	-1.4118279218673706	-0.8129450678825378	-1.0677838325500488	-1.2940154075622559	-1.4965471029281616	-1.3869457244873047	-0.7739713788032532	2.276195764541626	-1.1200419664382935	-1.9113982853014022E-4	-0.8349534273147583	0.5727513432502747	0.11458088457584381	0.8377337455749512	0.12260832637548447	2.129747152328491	1.500685691833496
CD248	CD248	-2.35054612159729	-2.8548743724823	-2.627222776412964	2.0631167888641357	-0.48743101954460144	2.822932243347168	-0.6475796699523926	-2.694870710372925	-3.2650554180145264	2.444403886795044	3.2828738689422607	-1.4581286907196045	-2.790186882019043	2.9657328128814697	-2.8299965858459473	2.746969699859619	2.880103826522827	3.0572926998138428	1.9926390647888184	3.6281425952911377	3.8724148273468018	4.050985336303711	5.030285835266113	5.480327606201172	5.116847991943359	3.9918274879455566	-2.9018120765686035	5.116847991943359	-2.9634037017822266	4.579812049865723	0.09017176181077957	-0.06969095766544342	-0.02813470922410488	-0.22590716183185577	0.08811753243207932	0.02470380999147892
CD4	CD4	-0.6362311244010925	-1.1092287302017212	-1.2436898946762085	1.0451788902282715	1.2163875102996826	1.0219920873641968	-1.325413465499878	-0.4954898953437805	-0.8865062594413757	-1.9841103553771973	1.8946079015731812	-1.1222355365753174	-1.30146062374115	-1.335961937904358	0.7003148794174194	-1.2970366477966309	-1.6581882238388062	0.9582127928733826	-1.247436285018921	3.0097196102142334	1.1106539964675903	2.3172566890716553	3.0401105880737305	2.3735828399658203	4.303189277648926	2.7540788650512695	-0.6388674974441528	2.4286394119262695	-0.5425528883934021	2.110391855239868	-0.855536699295044	-0.301412969827652	-0.7831091284751892	-0.44493165612220764	-1.7587473392486572	-0.5168575644493103
CD47	CD47	-0.22749504446983337	1.4108271598815918	3.3624026775360107	-0.7004836201667786	-1.4614322185516357	-1.380743145942688	-0.29776424169540405	1.7518389225006104	-0.9504541158676147	0.6503548622131348	-1.3869457244873047	-0.4550975263118744	-0.31718921661376953	-0.9432247281074524	-0.3124503791332245	-0.7731853127479553	-0.809823751449585	-0.6662504076957703	-0.1925548017024994	-0.7001798748970032	-0.8788654208183289	0.8486661911010742	1.0378063917160034	-0.17127816379070282	-0.6968190670013428	-1.13898503780365	1.6249864101409912	0.5865696668624878	2.248342752456665	-0.5899132490158081	1.3672970533370972	1.4427696466445923	1.5359872579574585	1.4490604400634766	1.7747427225112915	1.4711158275604248
CD5	CD5	-0.04797019436955452	-0.2985801100730896	-0.05897391587495804	0.6443201303482056	0.4481008052825928	0.7985734939575195	-0.2029130458831787	-0.15547046065330505	-0.13440418243408203	-0.26088351011276245	-0.2518174350261688	-0.003081495873630047	-0.2206515371799469	-0.10288039594888687	-0.23122693598270416	0.836256206035614	-0.2738472521305084	-0.23795340955257416	-0.05426116660237312	-0.0028696428053081036	0.4852379560470581	0.657593309879303	0.29633915424346924	0.6052117347717285	0.5406405329704285	0.861919641494751	0.7060593366622925	0.5703644156455994	-0.03193586319684982	0.4462301433086395	-1.1984248161315918	-1.230629563331604	-1.1403084993362427	-0.9599928259849548	-1.3115047216415405	-0.8488351106643677
CD59	CD59	0.680088222026825	-0.8970556259155273	-0.5566079020500183	1.1949522495269775	0.40693750977516174	2.473914861679077	0.09396488964557648	-0.9325266480445862	-0.6239864826202393	1.7595075368881226	-0.27492472529411316	0.6194137334823608	-1.0532639026641846	0.09881415218114853	-0.9018411636352539	0.7437416315078735	2.0097732543945312	2.008463144302368	1.2315469980239868	1.2425960302352905	0.7391624450683594	0.22812965512275696	-0.3746780753135681	0.8086825609207153	-0.3895381987094879	0.8306044936180115	-0.8661403656005859	-0.15591271221637726	-0.9137733578681946	0.2360258847475052	2.7573790550231934	2.174030065536499	2.504805564880371	2.2663562297821045	2.8386154174804688	2.863433837890625
CD63	CD63	-1.0767954587936401	-0.7776232361793518	2.000718116760254	2.0471537113189697	2.5960283279418945	2.4834320545196533	2.0824263095855713	-0.963954746723175	-0.5969247221946716	1.9325411319732666	1.9724818468093872	2.0060224533081055	1.4877307415008545	2.2184641361236572	-0.06288905441761017	1.8107967376708984	1.466059923171997	1.7467440366744995	1.323297142982483	1.780516266822815	-1.0892202854156494	-0.41700294613838196	-0.8629590272903442	-0.49273645877838135	-0.5690825581550598	-1.1939895153045654	-2.284438371658325	-1.836875557899475	-2.0467495918273926	-0.9414010643959045	4.663912296295166	4.41966438293457	4.476537704467773	4.622471332550049	4.721066951751709	3.883662700653076
CD7	CD7	0.4737306833267212	0.25425824522972107	-0.43148112297058105	0.0285962987691164	-0.07245039939880371	-0.015276630409061909	0.561059296131134	0.6566280126571655	0.8631844520568848	-0.5259133577346802	0.007086173631250858	0.011440557427704334	-0.12463352084159851	0.2732934057712555	0.48335203528404236	0.121799536049366	0.20284897089004517	0.050659824162721634	-0.02132982388138771	-0.17272280156612396	-0.16884130239486694	0.4782976806163788	0.09606041759252548	-0.3637102544307709	-0.0372549444437027	0.010036793537437916	0.41960397362709045	0.4963916838169098	0.8698804378509521	0.04198863357305527	-1.1740590333938599	-2.334068536758423	-0.7385457754135132	-1.1130086183547974	-2.121547222137451	-1.1979663372039795
CD74	CD74	3.214583158493042	3.0939273834228516	2.0457170009613037	-2.165268659591675	-2.360018014907837	-2.769672155380249	-2.2094972133636475	3.9144937992095947	2.818739414215088	-2.227870225906372	-2.5599887371063232	0.17320670187473297	1.8107967376708984	-1.5223113298416138	4.511951446533203	-2.24041485786438	-1.7656439542770386	-2.617966651916504	-2.0804686546325684	-0.7058959007263184	-1.8521250486373901	-1.9562780857086182	-1.682144284248352	-2.0861258506774902	-1.9437204599380493	-1.6730293035507202	3.2087602615356445	-1.689400315284729	3.8402321338653564	-1.4975374937057495	0.7640907764434814	-0.025593845173716545	0.23553775250911713	0.09181772917509079	1.5610984563827515	0.4889927804470062
CD81	CD81	-0.9177451729774475	-0.558860719203949	1.166284203529358	1.2030534744262695	0.32671812176704407	-0.09220138192176819	0.3420848846435547	-0.08918990194797516	-0.721848726272583	0.8165790438652039	-0.13250072300434113	0.19297470152378082	-0.6300883293151855	-0.5960091352462769	-0.7564923763275146	0.9249753355979919	0.18256542086601257	-0.24726659059524536	0.1790589541196823	0.4652269184589386	0.6766406893730164	1.526563048362732	1.4608131647109985	1.1993558406829834	0.7107029557228088	-0.4364210367202759	0.1711980700492859	0.5756703615188599	0.38318967819213867	0.9124404191970825	2.6439168453216553	2.104534864425659	1.8848661184310913	2.0728118419647217	2.521599769592285	1.447550654411316
CD9	CD9	-1.1905442476272583	1.1533327102661133	4.107193470001221	1.0998280048370361	-1.5395005941390991	-0.7215801477432251	-0.7120739221572876	1.22967529296875	-1.4013643264770508	1.833951711654663	-1.3311172723770142	1.2573004961013794	-0.975346565246582	-0.8645879030227661	-0.8422220349311829	1.5645945072174072	-1.2638083696365356	1.8024250268936157	-0.485103964805603	0.4957676827907562	1.8673930168151855	2.6182315349578857	1.2396912574768066	0.07993971556425095	-0.5537140965461731	-0.4899221360683441	-1.4721730947494507	-0.3967403471469879	0.43657809495925903	-0.07178875803947449	4.243156433105469	4.009833335876465	4.893514633178711	4.41966438293457	4.0303850173950195	2.133204221725464
CD99L2	CD99L2	-0.48545414209365845	1.0684080123901367	1.2756303548812866	-0.3987920880317688	-1.0774097442626953	-0.041556842625141144	-0.0867483913898468	0.7566776275634766	0.7788572311401367	-0.49593254923820496	-0.051585853099823	-0.5602506995201111	0.016434477642178535	0.6296654343605042	1.1329457759857178	0.7155625224113464	1.2475905418395996	0.570095419883728	1.1702841520309448	0.8252277374267578	-1.4990431070327759	-1.6323896646499634	-0.6056247353553772	-0.8586450219154358	-0.7386929392814636	-0.9870259165763855	1.5359872579574585	0.8754934072494507	1.173378586769104	0.028133569285273552	1.2320173978805542	1.1812043190002441	1.2577474117279053	1.1413655281066895	1.2647103071212769	0.8421704173088074
CDA	CDA	0.9154011011123657	-0.8954334855079651	-0.9251289963722229	-1.2161215543746948	-1.036816120147705	-0.8960922956466675	-0.9177451729774475	-0.6867460608482361	-0.45344090461730957	-1.1619369983673096	-0.8134860396385193	-0.7453474998474121	-0.5452120900154114	-0.6143736243247986	0.1073121726512909	-1.0380570888519287	-0.5580698847770691	-0.7004836201667786	-0.7726067900657654	-0.7078090310096741	1.2153624296188354	2.216722011566162	1.8796619176864624	1.853014349937439	3.9003350734710693	3.59810471534729	0.4898650348186493	2.036734104156494	0.4702758193016052	1.5698614120483398	-1.6089839935302734	-2.2697160243988037	-1.723860740661621	-1.620872139930725	-1.308998703956604	-1.1397264003753662
CDC16	CDC16	0.27256274223327637	0.13090790808200836	0.48150259256362915	1.1514395475387573	1.2492358684539795	1.5883585214614868	1.6117029190063477	0.9713829755783081	-0.43661224842071533	1.5784040689468384	1.5346038341522217	0.6675958633422852	0.5621254444122314	1.580890417098999	-0.6498334407806396	0.6231520175933838	1.5532416105270386	-0.005673428066074848	-0.6370090246200562	-0.8073452711105347	-0.26985251903533936	0.4557584822177887	-1.098067283630371	-0.7471338510513306	-1.2461696863174438	-0.8806686997413635	0.11256662756204605	-0.7598814368247986	-0.08910428732633591	-0.9121193289756775	1.4131077527999878	1.7890253067016602	1.7767153978347778	1.5593255758285522	1.3918731212615967	1.8038532733917236
CDC2	CDC2	-1.1498730182647705	-1.490945816040039	-1.3784738779067993	1.171802282333374	-1.2757450342178345	1.4345324039459229	0.35064518451690674	-1.6581882238388062	-1.1655265092849731	1.77122163772583	2.6267802715301514	-0.41749507188796997	2.298168897628784	-0.7932839393615723	-1.1382001638412476	-1.7965270280838013	-1.2940154075622559	2.5262386798858643	1.1801077127456665	1.9542949199676514	4.35506010055542	2.742908000946045	2.123710870742798	2.366283655166626	2.4132349491119385	2.5132572650909424	-1.5170975923538208	0.7038770914077759	-1.4405522346496582	1.618485689163208	-0.0457269549369812	0.11969421803951263	0.022220004349946976	-0.2797224819660187	-0.1948871910572052	1.1301450729370117
CDC20	CDC20	-1.836875557899475	-1.0933364629745483	-0.9064695835113525	0.9576547145843506	-2.051567792892456	0.8488738536834717	-0.8340318202972412	-1.0246689319610596	-2.3273086547851562	1.0943683385849	2.5960283279418945	-0.6276796460151672	3.1950695514678955	-0.11932937800884247	-0.7183141112327576	-3.145341396331787	-1.4498517513275146	1.5676788091659546	-0.44207584857940674	2.4957897663116455	3.8402321338653564	1.9487251043319702	2.9108142852783203	3.432563543319702	2.716663360595703	3.554150104522705	-1.7744624614715576	2.419394016265869	-0.8477760553359985	2.4286394119262695	-0.09583760797977448	-0.2825305759906769	-0.20237082242965698	-0.1798364222049713	-0.2567823529243469	0.6671436429023743
CDC37	CDC37	0.15401330590248108	-0.7214235067367554	-0.6522666811943054	-0.003081495873630047	0.6602177619934082	0.9268844127655029	0.04588135704398155	-0.6404213309288025	-0.6543132066726685	0.8178807497024536	0.9317647218704224	1.6903047561645508	0.3975259065628052	0.2594546377658844	-0.16474370658397675	0.6194137334823608	-0.3346792757511139	0.41541221737861633	-0.49361345171928406	-0.7701104879379272	1.3068310022354126	1.0156877040863037	0.2820207178592682	0.7920594215393066	0.6389361619949341	0.28787916898727417	0.1508904993534088	0.0957038626074791	-0.33533287048339844	0.3815895617008209	1.6758953332901	1.6421622037887573	1.765419602394104	1.6063454151153564	1.8132824897766113	2.0728118419647217
CDC42BPB	CDC42BPB	1.1042945384979248	1.2649903297424316	0.6072922945022583	-0.9644593596458435	-0.4997313618659973	-0.7721174955368042	-0.9500156044960022	1.40134596824646	1.4617211818695068	-0.842666745185852	-0.97092604637146	-0.12693923711776733	-1.0370796918869019	-0.5417273044586182	1.2696242332458496	0.07696902751922607	0.38051533699035645	-0.597194254398346	-0.38907283544540405	0.42497655749320984	-1.3539776802062988	-1.2757450342178345	-0.5913170576095581	-0.6821052432060242	0.7956104874610901	-0.5545234084129333	1.1526391506195068	0.988660991191864	1.6141693592071533	1.1589250564575195	1.7866109609603882	1.8796619176864624	1.8614994287490845	1.7824089527130127	1.6963077783584595	1.5087776184082031
CDC42EP1	CDC42EP1	1.077030897140503	0.2293967753648758	0.609545111656189	-0.6470927000045776	0.7785341143608093	-0.7676706910133362	0.31586095690727234	0.7163935303688049	-0.8051419258117676	-0.3555019795894623	0.4664846658706665	-0.8577931523323059	-0.8237602114677429	0.05652830749750137	-0.8944663405418396	-0.702549159526825	1.0230677127838135	-0.4204709827899933	-0.734973132610321	0.8831509947776794	-0.33201512694358826	-0.8013660907745361	0.5025397539138794	0.6142555475234985	1.395132303237915	1.4593462944030762	-0.5331970453262329	1.3640215396881104	1.5426043272018433	1.3472379446029663	1.6779594421386719	1.7943902015686035	1.336383581161499	1.468396782875061	1.5931289196014404	0.9557837247848511
CDC45L	CDC45L	-1.4670238494873047	-1.4975374937057495	-1.3613336086273193	1.2409149408340454	-1.2812912464141846	1.655104398727417	-0.1415529102087021	-1.4107234477996826	-1.3236850500106812	1.32831609249115	2.742908000946045	-0.8037670850753784	2.015348196029663	-0.5862646102905273	-0.5743338465690613	-1.7203993797302246	-1.147637963294983	2.007244825363159	0.5204862356185913	1.3068310022354126	4.088165283203125	1.8015435934066772	1.7467440366744995	3.0401105880737305	2.612276077270508	3.0401105880737305	-1.335961937904358	1.418816328048706	-1.3289105892181396	2.0957119464874268	-0.18164218962192535	9.885012404993176E-4	-0.023142078891396523	-0.33606085181236267	-0.11890214681625366	0.8507872223854065
CDCA2	CDCA2	-0.819023072719574	-0.8129450678825378	-0.8750762939453125	-0.7876079678535461	-1.3365877866744995	0.7722991108894348	-0.8649501204490662	-0.8557075262069702	-0.6605786085128784	1.6010456085205078	0.06583687663078308	0.7267072200775146	0.5790815353393555	0.06870599091053009	-0.545002818107605	-0.9658728241920471	-0.7754981517791748	1.1163583993911743	-0.1386691927909851	1.0109344720840454	2.134040594100952	1.3355523347854614	1.3752497434616089	1.3072938919067383	1.2540372610092163	1.3819966316223145	-0.5631082653999329	2.2112555503845215	-0.5528339147567749	2.194282293319702	-0.5977282524108887	-0.18072418868541718	-0.7311130166053772	-0.14801812171936035	-2.57255220413208	0.1217138022184372
CDCA5	CDCA5	-1.1339526176452637	-1.6142761707305908	-1.3669323921203613	0.03845306113362312	-1.3793154954910278	1.0143977403640747	-0.8325033783912659	-1.7139785289764404	-1.5561652183532715	1.059398889541626	2.5001370906829834	-0.9487695097923279	2.228541135787964	-0.8229120969772339	-0.1404174268245697	-1.5198638439178467	-1.356605052947998	1.8328934907913208	-0.07050792127847672	2.000718116760254	3.9003350734710693	2.306722640991211	2.1499032974243164	2.6569314002990723	2.600908041000366	2.884321928024292	-0.7105042338371277	2.2089219093322754	-1.2913063764572144	2.430953025817871	-0.4112794101238251	-0.1633923053741455	0.080844447016716	-0.2070520520210266	-0.32180485129356384	0.8041189312934875
CDCA7	CDCA7	-1.1625041961669922	-0.9870259165763855	-1.2531511783599854	0.8293891549110413	1.441281795501709	0.9995665550231934	-0.7766543626785278	-0.8561826944351196	-1.2647569179534912	0.09952116012573242	1.9335401058197021	-1.8238401412963867	3.9604244232177734	-1.0278527736663818	-0.9705019593238831	-1.0857748985290527	-1.3981916904449463	1.381150245666504	-0.5625895261764526	0.41385775804519653	3.9777045249938965	1.7998411655426025	1.8614994287490845	1.4381061792373657	2.052276372909546	1.7072237730026245	-0.9562756419181824	1.3222111463546753	-0.9167876839637756	1.372963309288025	-0.7221122980117798	-0.4219178557395935	-0.8286630511283875	-0.45536619424819946	-0.7214235067367554	0.37760987877845764
CDCA8	CDCA8	-0.914740264415741	-0.8484801054000854	-1.0186388492584229	-0.5806211829185486	-1.0535383224487305	-0.4899221360683441	-1.0173091888427734	-0.6470927000045776	-0.26658010482788086	0.14231565594673157	1.292439579963684	-1.3435121774673462	0.7684475183486938	-0.7816910743713379	-0.04391412064433098	-1.2019449472427368	-0.8577931523323059	1.3264124393463135	0.35317152738571167	1.3955897092819214	2.9465770721435547	1.011253833770752	1.2409149408340454	1.6986323595046997	1.7797234058380127	2.4258830547332764	-0.9090542197227478	2.6267802715301514	-0.813677966594696	2.5821993350982666	-0.39891818165779114	-0.14973272383213043	-0.70033198595047	-1.5561652183532715	-0.30298224091529846	0.2705764174461365
CDH19	CDH19	1.3496094942092896	1.8946079015731812	2.876364231109619	-0.7861531376838684	-0.6792984008789062	-0.5426256656646729	-0.7704753875732422	1.8024250268936157	-0.033552199602127075	-0.5488943457603455	-0.7181544303894043	-0.418132483959198	-0.6427247524261475	-0.48277437686920166	1.3082243204116821	-1.030846357345581	-0.5585438013076782	-0.5014168620109558	-0.838794469833374	-0.5942324995994568	-1.137170433998108	-1.1030882596969604	-1.3263612985610962	-0.9084118604660034	-0.9378978610038757	-0.7019402384757996	0.6929166316986084	-0.5435433387756348	2.4258830547332764	-0.748750627040863	1.3567827939987183	1.585729956626892	1.6617528200149536	1.5163532495498657	1.5106682777404785	-0.3017105758190155
CDH2	CDH2	1.2934253215789795	1.3797625303268433	3.0903260707855225	-0.40721845626831055	3.0903260707855225	-1.5561652183532715	-0.25922849774360657	1.265321135520935	1.025213360786438	-1.6408276557922363	-0.17228443920612335	-1.8819425106048584	3.5448875427246094	2.6039929389953613	1.1224703788757324	-2.480181932449341	3.1778953075408936	-1.7498005628585815	-1.1107081174850464	-1.7610772848129272	-0.7110665440559387	-1.3276724815368652	-1.042514443397522	-1.7399457693099976	-2.076620101928711	-0.8926616907119751	1.8115925788879395	-2.448080062866211	1.236447811126709	-1.4697715044021606	1.6695324182510376	1.0910755395889282	1.4883573055267334	1.4259915351867676	1.6655477285385132	2.078369140625
CDK5RAP3	CDK5RAP3	1.4632817506790161	1.2675278186798096	1.2626787424087524	-0.297202467918396	-0.12098786234855652	-0.7718093395233154	0.15044479072093964	1.273069977760315	1.053614616394043	-0.07635502517223358	0.32287418842315674	1.6255534887313843	1.3048769235610962	0.38779792189598083	1.1371469497680664	1.8194128274917603	-0.07709097117185593	-0.6050732135772705	-1.4822014570236206	-1.6341705322265625	-0.7356896996498108	-0.6018484830856323	-1.1848819255828857	-1.2467713356018066	-1.494907259941101	-1.3156253099441528	1.0409737825393677	-0.8856908082962036	1.6497845649719238	-0.4920017421245575	0.9346630573272705	1.3864623308181763	1.472292184829712	1.2919554710388184	1.0907881259918213	1.342903971672058
CDKN1B	CDKN1B	-0.20758019387722015	0.13637502491474152	2.059173583984375	1.663912296295166	0.1393306851387024	-1.0967164039611816	1.5890719890594482	0.6130387783050537	-0.23509007692337036	-0.4162198603153229	1.2073509693145752	-0.35388585925102234	1.0686733722686768	-0.9014836549758911	-0.650932252407074	0.967449963092804	0.03184923529624939	-1.1590240001678467	-0.8466967940330505	-0.3275953531265259	-0.4284464120864868	0.492740273475647	0.4760648012161255	-0.6677113771438599	-0.35497406125068665	-1.0270057916641235	0.7790374159812927	0.015690404921770096	1.1675474643707275	1.1755239963531494	1.5392978191375732	1.3616827726364136	1.2756303548812866	1.395132303237915	1.5831810235977173	0.8391178846359253
CDR1	CDR1	0.7006132006645203	0.13163654506206512	-0.0867483913898468	-0.74654620885849	-0.6587510108947754	-0.011270036920905113	-0.42590516805648804	0.19584670662879944	0.4112379550933838	-0.16837048530578613	0.25872597098350525	-0.024991218000650406	0.24956655502319336	-0.18279018998146057	0.7585680484771729	-0.12643806636333466	0.2532110810279846	0.038788989186286926	0.12836270034313202	-0.0764467790722847	0.5276157259941101	0.1664242297410965	0.015819648280739784	0.287020742893219	0.20093470811843872	0.5967674851417542	0.6791971921920776	0.7028591632843018	0.4495421350002289	0.6839443445205688	-2.0020482540130615	-2.181415557861328	-0.34418779611587524	-2.5114939212799072	-2.144763708114624	-3.0892956256866455
CEACAM20	CEACAM20	0.5960642099380493	0.11111623793840408	-0.37749114632606506	0.7725240588188171	0.3418143391609192	0.6421209573745728	-0.28397342562675476	0.6235861778259277	0.033624403178691864	0.43934375047683716	0.1586887389421463	-0.2522604167461395	-0.301412969827652	0.06814746558666229	-0.061920326203107834	-0.22047439217567444	0.2998181879520416	-0.26614910364151	-0.3456103205680847	0.05235808342695236	0.6944445371627808	-0.12463352084159851	0.7578163743019104	0.036941029131412506	0.675518274307251	0.4757407307624817	-0.13584226369857788	0.19297470152378082	0.33866021037101746	0.5343170762062073	-0.8422220349311829	-3.145341396331787	-3.0027015209198	-1.5924872159957886	-0.5389575362205505	-0.38153305649757385
CEACAM4	CEACAM4	-0.25974127650260925	-0.3814091384410858	-0.2516724467277527	0.11011724174022675	0.9759176969528198	-0.49965450167655945	-0.03960548713803291	-0.15899279713630676	0.3029654920101166	0.7560328841209412	-0.797896146774292	-0.21466752886772156	-0.10199988633394241	-0.15336768329143524	0.4481008052825928	0.3291373550891876	1.1702841520309448	0.10079684853553772	-0.1915774643421173	-0.026512734591960907	0.1881081908941269	0.3673798143863678	0.3193814158439636	0.49958184361457825	0.25157785415649414	0.8570393919944763	0.3039427399635315	0.5012926459312439	0.4227644205093384	0.60983806848526	-3.0027015209198	-0.8277115225791931	-0.8106409907341003	-1.0486986637115479	-1.73086678981781	-1.1643790006637573
CEBPB	CEBPB	-0.7400117516517639	-1.5434644222259521	-1.4581286907196045	1.8539111614227295	1.979357361793518	0.6305531859397888	1.660294771194458	-1.0558867454528809	-0.7527686357498169	0.5302179455757141	1.5292518138885498	2.104534864425659	-0.5829470753669739	1.2577474117279053	0.13013525307178497	3.3884949684143066	1.8773211240768433	-1.0149794816970825	0.04472823813557625	0.8653312921524048	-0.9644593596458435	0.9881548285484314	1.5561561584472656	0.5376994609832764	1.4846872091293335	-0.40186306834220886	-1.2638083696365356	1.1150732040405273	-1.5117220878601074	1.3398369550704956	-0.4450000524520874	-0.7123336791992188	-0.6189361214637756	-0.6268017888069153	-1.0961941480636597	0.3268894553184509
CELSR2	CELSR2	1.4470906257629395	2.7323336601257324	2.4014248847961426	-0.09067662805318832	-0.5250941514968872	-1.5939552783966064	-0.9905575513839722	2.437753438949585	1.2475905418395996	-0.7759650349617004	-1.0380570888519287	-0.439848393201828	1.8706179857254028	-1.7181140184402466	0.5575016140937805	1.0358470678329468	-1.4708915948867798	-1.0278527736663818	-1.4288235902786255	0.1998339146375656	-1.4735701084136963	-1.395869493484497	-0.764732301235199	-1.0699577331542969	-0.5961099863052368	-1.3399379253387451	1.7787187099456787	-1.4021764993667603	2.068274736404419	-0.6925700902938843	0.9246920943260193	0.8230320811271667	0.4399241805076599	0.8206447958946228	0.8084803223609924	0.4160604476928711
CENPA	CENPA	-1.1274367570877075	-1.0177881717681885	-1.2208313941955566	0.2974921762943268	-1.0626840591430664	0.3512929677963257	-0.5591670870780945	-1.0314772129058838	-1.0598949193954468	0.7030792832374573	1.5278170108795166	-0.8907977342605591	1.1876194477081299	0.4063561260700226	-0.883526086807251	-0.913301944732666	-0.7790447473526001	1.170755386352539	0.027876803651452065	1.5210169553756714	3.1778953075408936	1.6864429712295532	2.004955530166626	1.8250664472579956	1.8222284317016602	2.129747152328491	-0.8313564658164978	2.0631167888641357	-0.87545245885849	2.1088004112243652	-0.8173171877861023	-0.30092328786849976	-0.2622241675853729	-0.3617623746395111	-0.6560294032096863	0.9027185440063477
CENTA1	CENTA1	3.767615556716919	3.809833526611328	3.2526581287384033	-0.07501141726970673	-1.3573119640350342	-2.5114939212799072	-0.3397367000579834	3.7566308975219727	3.567591905593872	-2.6777868270874023	-0.36258068680763245	-1.3557003736495972	-0.17542248964309692	-2.042694568634033	3.270040512084961	-2.5941429138183594	-1.4808069467544556	-2.9264912605285645	-2.1109964847564697	-2.732619285583496	-1.7587473392486572	-2.1020078659057617	-2.404013156890869	-2.370354175567627	-2.2336089611053467	-1.5500842332839966	3.22891902923584	-3.2082865238189697	3.7054014205932617	-2.3791327476501465	0.32097992300987244	0.2278887927532196	-0.32361236214637756	0.12233574688434601	0.1900082230567932	-0.3275953531265259
CENTG2	CENTG2	1.4888027906417847	1.8570200204849243	2.455538511276245	-1.2697721719741821	-1.2436898946762085	-1.1293877363204956	-1.0804498195648193	1.726489543914795	1.856060266494751	-1.091912865638733	-1.370309591293335	-1.6603628396987915	-0.6671488881111145	-0.37021657824516296	1.9811289310455322	-0.10410775989294052	-1.23336660861969	0.055879537016153336	-0.8698859214782715	1.0698882341384888	-0.9484299421310425	-0.6901878118515015	-0.12071341276168823	-0.35629013180732727	-0.489379346370697	-0.7342807650566101	0.7682815790176392	-0.4317921996116638	1.7368263006210327	-1.0884307622909546	2.1075870990753174	2.0602805614471436	1.9604514837265015	2.0766797065734863	2.0728118419647217	0.7631889581680298
CEP192	CEP192	0.8176581859588623	0.05938981473445892	-0.3949665129184723	0.4612314701080322	-0.04135791212320328	0.23458537459373474	0.7991273999214172	0.5477054119110107	0.079547218978405	0.8096184134483337	0.1563936471939087	0.48194003105163574	0.2989010214805603	-0.15255826711654663	-0.16189026832580566	-0.39323675632476807	0.07993971556425095	0.7300382852554321	0.5288897156715393	1.324303150177002	-0.5407699346542358	-0.6612219214439392	0.014613758772611618	0.003485424444079399	0.5632529258728027	0.07483396679162979	-0.1574307233095169	-0.36037126183509827	0.17604857683181763	-0.3435918390750885	-2.181415557861328	-4.022976398468018	-2.154822826385498	-1.0430220365524292	-2.3878135681152344	-0.8682350516319275
CEP55	CEP55	-1.4745358228683472	-1.2848917245864868	-1.3644145727157593	1.1088002920150757	-1.60035240650177	1.0345100164413452	-0.745625376701355	-1.4872047901153564	-1.58323335647583	1.3567827939987183	2.788459539413452	-1.5272855758666992	1.0297279357910156	0.5860201716423035	-0.3869263827800751	-1.9562780857086182	-1.0532639026641846	3.5160884857177734	0.34228676557540894	3.1876115798950195	3.9604244232177734	2.1151888370513916	1.6833105087280273	1.9811289310455322	1.409653902053833	2.449063301086426	-1.17256498336792	2.1403543949127197	-1.1922757625579834	2.6809685230255127	-0.14246642589569092	-0.6512941718101501	-0.05036304146051407	-0.4637274742126465	-0.4431973099708557	0.8468846082687378
CES4	CES4	0.5381655693054199	0.005274255760014057	0.2651994526386261	0.8042762279510498	-0.30866295099258423	0.962002694606781	0.10237429291009903	0.26783400774002075	-0.0613090805709362	0.15891630947589874	-0.056884732097387314	-0.12601549923419952	0.1998339146375656	0.2799878418445587	0.01837792433798313	-0.196218803524971	0.6153128743171692	0.23088020086288452	0.7478903532028198	0.42383435368537903	-0.2867802679538727	-0.3598528206348419	-0.19802476465702057	-0.31283825635910034	0.5164223313331604	0.45163071155548096	-0.061920326203107834	0.350002259016037	-0.06423743069171906	0.31641021370887756	-1.7881251573562622	-0.3523203730583191	-2.370354175567627	-1.3644145727157593	-1.8148834705352783	-0.9193314909934998
CFDP1	CFDP1	0.21971528232097626	0.8477426767349243	1.78780996799469	0.6468404531478882	0.2428920418024063	1.1339372396469116	1.245843768119812	-0.21645179390907288	0.7283652424812317	1.3056162595748901	1.028245449066162	-0.4177180826663971	2.478793144226074	1.9497289657592773	1.390023112297058	1.0297279357910156	1.5670448541641235	1.320284366607666	0.9216391444206238	0.7377216219902039	-0.5625895261764526	-0.42654046416282654	-1.6372640132904053	-1.909148931503296	-0.8783455491065979	-1.5610307455062866	-0.9832747578620911	-1.2866154909133911	-0.9991340041160583	-1.0200577974319458	1.414279818534851	1.8447059392929077	1.7406314611434937	1.6035820245742798	1.4656301736831665	1.244496464729309
CFH	CFH	-1.0774097442626953	-1.6661717891693115	-1.9693691730499268	3.22891902923584	1.180456519126892	2.533973455429077	4.107193470001221	-1.8182817697525024	-1.17438542842865	1.3155200481414795	4.959593772888184	2.5235517024993896	-1.909148931503296	1.8614994287490845	-1.4021764993667603	2.9023826122283936	-1.0121471881866455	3.0903260707855225	0.8826075792312622	1.3836413621902466	0.34474241733551025	1.7943902015686035	1.0345100164413452	0.48173612356185913	-0.2925148606300354	-0.9402061104774475	-1.6922342777252197	0.8165790438652039	-1.87376070022583	1.550311803817749	-0.46121081709861755	-0.625154435634613	-1.1397264003753662	-0.6835746765136719	-0.5977282524108887	0.05727946758270264
CFL1	CFL1	-0.6897345185279846	-0.5179734826087952	1.342903971672058	-0.28243163228034973	0.3181614279747009	0.7339653372764587	-1.0008598566055298	-0.5611612200737	-0.6336672902107239	0.2212650030851364	1.093019723892212	-1.3246163129806519	-0.5700622200965881	0.8600809574127197	-0.19887380301952362	-0.7006270289421082	0.14435875415802002	1.154588222503662	0.37803366780281067	1.526563048362732	1.4987927675247192	0.6068370938301086	1.013405203819275	1.6176724433898926	1.3941737413406372	1.6543834209442139	-0.9222471117973328	0.7452878355979919	-0.8893731236457825	1.0259350538253784	3.214583158493042	2.6538474559783936	2.0503766536712646	2.650538921356201	3.332700490951538	2.6777045726776123
CFL2	CFL2	-0.708193302154541	-0.5176597833633423	1.318498134613037	1.493901252746582	1.3771315813064575	1.6198480129241943	1.5931289196014404	-0.662548840045929	-0.5640841126441956	0.9532366991043091	1.646369457244873	-1.0542865991592407	-1.0566489696502686	1.5561561584472656	-0.448393315076828	-0.5250941514968872	1.5117470026016235	0.5659053921699524	0.6893244385719299	-0.23198072612285614	0.9285809397697449	-0.3225366771221161	0.006509380880743265	0.9465519785881042	0.8178807497024536	0.8503875136375427	-0.9783349633216858	-0.12724561989307404	-0.8047326803207397	0.28950750827789307	1.9097623825073242	1.9347636699676514	1.9941349029541016	2.1499032974243164	1.7989503145217896	1.1295342445373535
CHCHD2	CHCHD2	-0.315337210893631	-0.41196659207344055	-0.5160457491874695	-0.9510806202888489	0.4329424500465393	-0.6702267527580261	-0.02958175167441368	-0.674669623374939	0.6359117031097412	-0.2461317628622055	-0.44003915786743164	-1.0650770664215088	0.10833379626274109	-0.6814921498298645	-0.4193094074726105	-1.0033477544784546	-0.6286803483963013	0.8165790438652039	0.8446046113967896	0.5718746185302734	0.349134624004364	1.3225867748260498	0.48617586493492126	0.6336917281150818	0.9108198285102844	1.765419602394104	1.1766704320907593	1.1914945840835571	0.6916987299919128	1.3091168403625488	3.1102287769317627	3.326042652130127	3.4157140254974365	2.987657308578491	3.161081552505493	3.676417589187622
CHCHD6	CHCHD6	0.46274954080581665	0.3216203451156616	0.1722852885723114	0.9179166555404663	-0.3466815948486328	-0.8117940425872803	0.894311249256134	0.11732561141252518	0.9034397006034851	-1.066546082496643	-0.8344157338142395	0.22978545725345612	2.9465770721435547	0.3106781244277954	0.5670445561408997	-1.0555832386016846	-0.29476556181907654	-0.8809139728546143	-0.417371541261673	-0.8714409470558167	-1.004887342453003	-0.8529696464538574	-0.028068557381629944	-0.3831578195095062	0.02476133592426777	0.15497682988643646	1.5514309406280518	0.9898145198822021	0.8092466592788696	0.22517423331737518	0.894311249256134	1.4999688863754272	1.3443048000335693	1.279694676399231	0.946796178817749	1.1533327102661133
CHCHD8	CHCHD8	-0.6034493446350098	-0.7078090310096741	0.5090875625610352	0.9159323573112488	0.9124404191970825	1.743906855583191	0.3016129732131958	-0.7409519553184509	-0.12859652936458588	-0.25209641456604004	0.7133398056030273	-0.5678596496582031	1.6632928848266602	-0.11325829476118088	-0.41316500306129456	-0.5699674487113953	-0.47634586691856384	-0.5840204954147339	0.6168814301490784	-0.2730197310447693	1.4077012538909912	-0.09086020290851593	0.6787306666374207	1.084040880203247	0.43393567204475403	1.225738525390625	-0.761588990688324	0.7739793062210083	0.025478122755885124	0.05652830749750137	1.7055435180664062	1.8773211240768433	1.8908576965332031	1.8222284317016602	1.6779594421386719	1.7900903224945068
CHEK2	CHEK2	-1.1144342422485352	-1.0725244283676147	-0.9378978610038757	2.015348196029663	0.4612314701080322	2.078369140625	1.719083547592163	-0.8396154046058655	-0.6574335098266602	2.0314314365386963	-0.0020136558450758457	0.025010917335748672	0.17028558254241943	1.3918731212615967	-0.8320316076278687	0.971916675567627	0.5278403759002686	1.1553736925125122	2.017685890197754	1.261828899383545	0.8000478744506836	0.13588088750839233	0.04217037558555603	0.13038097321987152	0.6673024296760559	0.6151899099349976	-0.9350687861442566	0.0818965807557106	-0.8602668642997742	0.3822990357875824	-0.3522707521915436	-0.7863182425498962	-1.5738725662231445	-0.8086491227149963	-0.49420759081840515	0.001747566508129239
CHGA	CHGA	1.6017074584960938	1.6490741968154907	-0.7716229557991028	-1.1812491416931152	-0.719368040561676	-0.6859508752822876	-0.8246755003929138	1.6267821788787842	1.5371044874191284	-0.9510806202888489	-0.913301944732666	-0.7342807650566101	-0.3039054870605469	-0.9724394679069519	1.9066978693008423	-0.9060029983520508	-0.9858640432357788	-0.37777549028396606	-0.14638589322566986	0.42873629927635193	-1.0121471881866455	-0.9278536438941956	-0.944303572177887	-0.9878201484680176	-0.8288270831108093	-0.8246755003929138	3.0903260707855225	-0.6381932497024536	0.4607837498188019	-0.562988817691803	0.8915050625801086	0.9487296938896179	0.5871376991271973	0.7913864850997925	0.9489840269088745	0.8289544582366943
CHMP4A	CHMP4A	2.0314314365386963	1.5467106103897095	1.1514395475387573	0.310865581035614	1.0863217115402222	0.30187591910362244	0.9285809397697449	1.1295342445373535	1.900604486465454	-0.23886531591415405	0.7247831225395203	-0.027552196756005287	1.3485811948776245	0.8142213225364685	1.853014349937439	-1.2359687089920044	-0.12098786234855652	-0.8893731236457825	-1.0789817571640015	-1.3441944122314453	-0.5248285531997681	-0.1378888338804245	-0.9437216520309448	-0.9840158820152283	-1.1107081174850464	-1.173618197441101	-0.5582647323608398	-0.9963550567626953	0.006289366632699966	-1.5905804634094238	1.1308122873306274	1.3588167428970337	1.2565377950668335	1.3515511751174927	1.1672776937484741	1.009880542755127
CHMP5	CHMP5	-0.29731982946395874	-0.5159000754356384	1.8278839588165283	1.4368071556091309	1.8796619176864624	1.3976863622665405	1.2501693964004517	-0.8645879030227661	0.0026208937633782625	1.2037415504455566	1.3976863622665405	-0.5481469035148621	0.4452977180480957	1.019952416419983	0.022220004349946976	1.8465062379837036	1.4264775514602661	-0.05409564822912216	0.3417127728462219	-0.5481469035148621	1.019256830215454	1.0717918872833252	-5.51185104995966E-4	-0.45111456513404846	-0.7727713584899902	-0.4022742807865143	-1.1848819255828857	-0.9678035974502563	-1.1713032722473145	-0.6511775255203247	1.9158614873886108	1.547927737236023	1.7758032083511353	1.6945677995681763	2.0810537338256836	1.5100950002670288
CHN1	CHN1	2.6370623111724854	2.5284156799316406	-1.4364900588989258	-1.66179621219635	-2.1381077766418457	-1.5738725662231445	-1.322986125946045	1.9397642612457275	2.9922571182250977	-1.5035369396209717	-2.3273086547851562	-0.3768380582332611	0.8203524351119995	-0.9938770532608032	2.9360885620117188	-0.8510047793388367	1.905707836151123	-1.4721730947494507	-1.44846773147583	-1.5682569742202759	-1.1037532091140747	-1.0718284845352173	-2.0020482540130615	-1.7676845788955688	-0.8532718420028687	-1.557597279548645	4.107193470001221	-0.797896146774292	1.6655477285385132	-0.9530534744262695	0.6805358529090881	0.7633474469184875	0.7938640713691711	0.7321442365646362	0.7003148794174194	1.558678388595581
CHP	CHP	0.20960591733455658	0.459549218416214	0.7814619541168213	1.8388103246688843	1.2811185121536255	1.5406776666641235	2.0097732543945312	-0.194597065448761	0.3242610991001129	2.3752620220184326	2.0553977489471436	0.24858024716377258	0.9441095590591431	0.9574325680732727	0.48247793316841125	-0.21840976178646088	-0.7131410241127014	0.48633337020874023	2.2219529151916504	2.0060224533081055	-1.4088497161865234	-1.1558979749679565	-1.1740590333938599	-0.8881812691688538	-0.9297260046005249	0.6403661370277405	-1.242518424987793	-0.6560294032096863	-1.2889630794525146	-1.17438542842865	2.223616361618042	2.0314314365386963	2.2821269035339355	2.152759313583374	2.311084747314453	1.6291416883468628
CHRNA1	CHRNA1	0.7966384887695312	0.4221231937408447	-0.14074766635894775	0.2660909593105316	-0.33746492862701416	-0.20823653042316437	0.0029029129073023796	-0.30614903569221497	0.24998141825199127	-0.12046898156404495	0.050014689564704895	0.3268894553184509	-0.2503281533718109	0.4325932562351227	-0.02916225977241993	0.5455607175827026	0.07494276762008667	-0.17769505083560944	-0.07339208573102951	0.2274920791387558	0.7040256857872009	0.3785337507724762	0.7066500782966614	-0.2309703230857849	0.6200342774391174	-0.10486707091331482	0.19716638326644897	0.531522274017334	0.22298935055732727	0.4887034595012665	-1.4391353130340576	-0.7861531376838684	-2.1886045932769775	-0.18205271661281586	-0.9728050827980042	-0.6239864826202393
CHRNA6	CHRNA6	0.11599564552307129	0.06535576283931732	-0.47359898686408997	2.1882684230804443	-0.3505277633666992	-0.33201512694358826	2.071207046508789	-0.5775344371795654	-0.14161333441734314	0.4858779013156891	-0.8334008455276489	2.609661340713501	-0.5915486812591553	-0.5563932657241821	0.05727946758270264	0.15229415893554688	-0.5015946626663208	-0.6380621790885925	-0.7163919806480408	-0.6905256509780884	0.28811898827552795	0.009463907219469547	-0.07372424751520157	0.6085175275802612	-0.13567085564136505	0.007642142008990049	0.26214829087257385	0.20561784505844116	0.23837821185588837	0.18522486090660095	-0.6859508752822876	-1.309988021850586	-1.3289105892181396	-2.4201478958129883	-1.3373066186904907	-0.7459582686424255
CHST3	CHST3	0.9612531661987305	0.8071794509887695	2.174030065536499	-0.48749586939811707	0.24127629399299622	-0.7234673500061035	-0.8434935808181763	0.9853982925415039	-0.36588749289512634	-1.1984248161315918	0.03978326916694641	-0.5820762515068054	1.500685691833496	2.3479771614074707	-0.6560294032096863	1.6291416883468628	0.6650495529174805	-0.8954334855079651	-0.4998617172241211	0.9947157502174377	-1.3289105892181396	-0.5091179013252258	-0.11642755568027496	-0.6762011051177979	0.6036275625228882	-0.840046226978302	-0.988990306854248	0.05409183353185654	0.8250582218170166	1.3927507400512695	1.9284478425979614	1.5446112155914307	2.126983880996704	1.4727438688278198	2.216722011566162	1.1389201879501343
CHST6	CHST6	1.2471585273742676	2.2219529151916504	2.2040815353393555	-1.4107234477996826	-0.829165518283844	-0.7726067900657654	-1.2531511783599854	2.228541135787964	1.6945677995681763	-0.9139444828033447	-1.3045439720153809	-0.9875907897949219	-0.6297754049301147	0.6201932430267334	1.6595454216003418	-0.7676706910133362	-0.5562331676483154	-1.0550328493118286	0.6613070964813232	-1.0349745750427246	-1.0967164039611816	-1.7181140184402466	-0.9938770532608032	-1.1014684438705444	-0.8055722117424011	-0.9232223033905029	0.9009093642234802	-1.0021673440933228	2.847748041152954	-0.782572865486145	3.036487340927124	2.983283042907715	2.600908041000366	2.9922571182250977	3.22891902923584	2.3337862491607666
CIC	CIC	1.2814967632293701	0.8615107536315918	1.1812043190002441	-1.3065153360366821	-1.494907259941101	-0.9935041666030884	-0.6841846108436584	1.1839230060577393	0.9907747507095337	-0.9562756419181824	-1.1042903661727905	0.8000478744506836	-0.7279320955276489	0.44320040941238403	1.234725832939148	1.0717918872833252	-0.6143736243247986	-0.31255805492401123	1.1553736925125122	0.9652174115180969	-0.6856854557991028	-0.8334008455276489	-0.3857042193412781	-0.3216325044631958	0.6513736844062805	0.038788989186286926	0.8202065229415894	0.57359778881073	1.0168148279190063	0.3025538921356201	1.853014349937439	2.0766797065734863	2.394604444503784	1.9376381635665894	2.1151888370513916	2.038100242614746
CIRBP	CIRBP	1.0208672285079956	0.918866753578186	1.726489543914795	0.4925988018512726	-0.7415545582771301	-1.2168326377868652	1.4199252128601074	1.3991003036499023	1.046932339668274	-0.40107211470603943	-0.872444748878479	1.4651272296905518	1.6533801555633545	1.2683451175689697	1.3552032709121704	1.6298801898956299	-0.1806822270154953	-0.9114925861358643	-0.12071341276168823	-1.273984432220459	-0.7544959783554077	-0.7577610611915588	-0.9392130970954895	-0.9772045016288757	-2.227870225906372	-1.630662441253662	1.389427661895752	-0.32677754759788513	1.7222224473953247	-1.7965270280838013	3.0681285858154297	3.270040512084961	3.1363725662231445	2.7006444931030273	3.124376058578491	2.716663360595703
CITED1	CITED1	-0.5230330228805542	-0.6578099727630615	4.959593772888184	-0.9931175112724304	-0.6925700902938843	-0.7950878739356995	-0.5816035270690918	-0.6275946497917175	-0.4749106764793396	-0.6333925127983093	-1.0490624904632568	0.9020614624023438	2.9209046363830566	-0.7469497323036194	1.6236488819122314	-0.6642076373100281	-0.8644161820411682	-0.885291576385498	-0.5700622200965881	-1.0234655141830444	-0.6568740010261536	-0.8015602231025696	-0.4126858115196228	-0.4559570848941803	-0.5121671557426453	-0.3793582022190094	0.8394075036048889	-0.4961884617805481	-0.376116544008255	-0.6594157814979553	2.0984785556793213	1.0571542978286743	2.9209046363830566	1.390023112297058	3.246999740600586	1.3636384010314941
CITED2	CITED2	-2.9018120765686035	-2.404013156890869	-2.5599887371063232	3.1950695514678955	2.8590266704559326	2.5960283279418945	2.7253737449645996	-2.4411137104034424	-2.35054612159729	2.0405685901641846	4.132227420806885	-0.11301523447036743	-1.4990431070327759	2.7788538932800293	-2.3072173595428467	1.9268989562988281	2.39962100982666	3.578045129776001	2.5785210132598877	2.4032115936279297	2.220928430557251	1.9926390647888184	2.2358033657073975	2.437753438949585	2.4286394119262695	4.223021507263184	-1.779667615890503	1.049847960472107	-2.480181932449341	1.5567835569381714	-0.1928904801607132	-0.6691198348999023	-0.3987920880317688	-0.5607592463493347	-0.20851464569568634	-0.09462614357471466
CITED4	CITED4	-1.8104896545410156	-1.1590240001678467	-1.52877938747406	1.3515511751174927	1.526563048362732	-0.29731982946395874	0.8285853862762451	-0.8671447038650513	-1.6069560050964355	1.3606430292129517	-1.2449618577957153	1.018640398979187	-1.4634184837341309	-1.6069560050964355	-1.376567006111145	1.8456714153289795	-1.3719580173492432	1.6515047550201416	3.2640819549560547	3.9470560550689697	0.3718865215778351	1.7273839712142944	2.8564252853393555	1.8447059392929077	1.2743486166000366	0.5797654986381531	0.4047080874443054	2.558854818344116	0.5271236896514893	1.5278170108795166	-0.45978084206581116	-0.4038376808166504	-1.9054100513458252	-0.8544154763221741	-1.4822014570236206	-0.3337245583534241
CIZ1	CIZ1	-0.1886085420846939	0.3596946597099304	0.46470150351524353	0.6718636155128479	-0.33440539240837097	-0.34658315777778625	-0.17163550853729248	0.4842669665813446	0.37546950578689575	-0.10112084448337555	-0.29236268997192383	0.024905605241656303	-0.07974831014871597	-0.40428999066352844	0.9261659979820251	0.6927076578140259	-0.07494714111089706	-0.4443899393081665	-0.4275597929954529	-0.3737701177597046	0.2502952516078949	-0.08544676750898361	0.23221299052238464	-0.08593886345624924	0.8617315888404846	1.0066109895706177	0.43778106570243835	0.4060443043708801	0.4349247217178345	0.617435097694397	1.4214980602264404	1.5371044874191284	1.6490741968154907	1.4450585842132568	1.5320972204208374	2.067178249359131
CKB	CKB	3.1950695514678955	3.310488224029541	2.2782135009765625	-0.41884058713912964	-3.2650554180145264	-2.072174310684204	-0.28532716631889343	3.184002161026001	3.59810471534729	-1.7181140184402466	-2.57255220413208	0.6485421657562256	4.0676045417785645	-0.8275803923606873	3.246999740600586	-1.9175570011138916	-0.07501141726970673	-3.313220739364624	-1.0661637783050537	-2.5245816707611084	-2.769672155380249	-2.8299965858459473	-2.9264912605285645	-2.459120512008667	-2.2554519176483154	-2.57255220413208	3.399106025695801	-2.3072173595428467	3.098803997039795	-2.0467495918273926	1.8398669958114624	1.3176978826522827	1.7619025707244873	1.171802282333374	1.9284478425979614	2.104534864425659
CKS2	CKS2	-2.076620101928711	-2.0908288955688477	-1.6603628396987915	1.3359895944595337	-0.9654253721237183	1.574047327041626	-0.14754705131053925	-2.3273086547851562	-1.8599402904510498	2.0340566635131836	2.73480224609375	1.5426043272018433	2.8036577701568604	-0.36037126183509827	-1.5102485418319702	-0.5160457491874695	-0.9593942165374756	2.556155204772949	1.2911112308502197	2.5073490142822266	4.579812049865723	2.788459539413452	2.267925262451172	2.987657308578491	2.7540788650512695	4.181188583374023	-1.9370678663253784	2.0314314365386963	-1.9586997032165527	1.833951711654663	0.1551789492368698	0.42685288190841675	0.40006905794143677	0.04217037558555603	0.28031423687934875	1.6878998279571533
CLCA4	CLCA4	2.446772813796997	2.609661340713501	-0.07781342417001724	-0.873993992805481	-0.9200266003608704	-1.1114799976348877	-1.2025015354156494	2.7124524116516113	1.7721326351165771	-1.0165332555770874	-1.2801889181137085	-0.6350446343421936	-0.7708588242530823	-1.0562855005264282	1.743906855583191	-1.0562855005264282	-0.8710430860519409	-0.7641031742095947	-0.840825080871582	-0.8223527669906616	-0.8776370286941528	-1.1079078912734985	-0.8698859214782715	-0.9593942165374756	-1.1655265092849731	-0.5964152216911316	0.8924001455307007	-1.0349745750427246	2.492993116378784	-0.9024948477745056	0.4480074644088745	1.101509690284729	0.2544158101081848	0.6142555475234985	0.02986113727092743	-1.2237536907196045
CLCNKA	CLCNKA	-0.275278776884079	-0.36738789081573486	-0.5346118211746216	1.409653902053833	1.0205117464065552	-0.5442278385162354	1.5652172565460205	-0.5261686444282532	-0.20254118740558624	-0.012245631776750088	0.16885827481746674	2.3853979110717773	-0.6414735317230225	0.3926636576652527	-0.45536619424819946	2.2004294395446777	-0.4525839388370514	-0.7159062027931213	-0.7224538922309875	-0.7361646294593811	0.08388800173997879	0.1998339146375656	-0.24702849984169006	-0.21032196283340454	0.4319869875907898	0.3140793740749359	0.03643311932682991	0.4256708323955536	-0.4403550624847412	0.2451687902212143	-0.9177451729774475	-1.0409607887268066	-1.0370796918869019	-0.7711654901504517	-1.2037646770477295	-0.7807414531707764
CLDN12	CLDN12	-1.0725244283676147	-0.7336947917938232	-0.7344760894775391	0.9765084981918335	2.693692684173584	1.338602066040039	1.1797505617141724	-0.9257205128669739	-0.9343311190605164	1.6655477285385132	0.9677078723907471	1.1287773847579956	1.5903358459472656	1.6291416883468628	-1.8521250486373901	1.8038532733917236	1.9131546020507812	0.5550698637962341	0.18630948662757874	-0.6814921498298645	0.7232949733734131	0.513022780418396	-0.03604385256767273	0.3278380334377289	-0.6108543872833252	0.7614179253578186	0.4439890682697296	-0.7348219156265259	-0.9316345453262329	-0.0582294762134552	-0.4886527955532074	-0.053056880831718445	-0.667801022529602	-0.7402245998382568	-1.6048659086227417	-0.47148069739341736
CLDN2	CLDN2	0.44179394841194153	-0.39378926157951355	0.4368067681789398	0.2108602076768875	-0.031168416142463684	-0.5413160920143127	0.7169190049171448	0.12502938508987427	1.0076268911361694	-0.3987920880317688	-0.27842333912849426	0.4439890682697296	0.10371459275484085	0.4782976806163788	-0.23448731005191803	0.5031926035881042	0.24546712636947632	0.2793196737766266	-0.04202616587281227	0.24205993115901947	-0.0020136558450758457	0.42672261595726013	0.047205351293087006	-0.04926334694027901	0.3588557541370392	0.08990529179573059	0.204872265458107	0.2451687902212143	0.15061984956264496	0.22287964820861816	-1.012807846069336	-1.6323896646499634	-1.9437204599380493	-1.9306732416152954	-0.3887103199958801	-1.1047283411026
CLDND1	CLDND1	2.537411689758301	3.2526581287384033	3.22891902923584	-1.58323335647583	-0.8315595984458923	-1.2509632110595703	-1.6673420667648315	3.3184194564819336	2.083648920059204	-1.383994460105896	-1.3784738779067993	-1.4498517513275146	0.5699157118797302	-1.340727686882019	2.327117443084717	-1.196852684020996	-1.1905442476272583	-0.9171543717384338	-2.0956766605377197	-1.3858134746551514	-1.0591940879821777	-1.3033291101455688	-2.5484931468963623	-2.292006731033325	-2.262532949447632	-1.6279363632202148	1.8465062379837036	-1.708795189857483	3.578045129776001	-1.2779182195663452	2.126983880996704	2.6039929389953613	2.01904034614563	2.615319013595581	1.679856777191162	0.9630301594734192
CLEC10A	CLEC10A	0.429779052734375	0.46091845631599426	0.09225944429636002	0.06321787089109421	0.0894150510430336	-0.09603390097618103	-0.3804797828197479	0.20832426846027374	0.08628533780574799	0.23474326729774475	0.5324755907058716	-0.2152765542268753	0.24645519256591797	-0.4095894694328308	0.6400399804115295	-0.46780630946159363	0.7816173434257507	0.5248010754585266	0.3642941415309906	0.6056305766105652	0.2090144157409668	0.2186865508556366	0.09807012975215912	0.06514836847782135	-0.14200618863105774	0.29028651118278503	0.17388035356998444	0.26149460673332214	0.09476161003112793	0.20129278302192688	-1.1355611085891724	-2.9264912605285645	-0.3748883008956909	-1.742011547088623	-0.6204694509506226	-0.7093095779418945
CLEC3B	CLEC3B	1.2948353290557861	-0.782572865486145	-2.173865556716919	4.181188583374023	-2.8757667541503906	2.9256279468536377	3.490248680114746	-0.8235514760017395	0.6065051555633545	2.76104736328125	2.423647165298462	4.2030415534973145	-2.227870225906372	-0.4216580390930176	0.9859080910682678	-0.668510377407074	-0.3821510076522827	-1.122661828994751	2.2718639373779297	-1.200508713722229	-0.9364269375801086	0.7256332039833069	1.5652172565460205	-0.6592873930931091	0.26116248965263367	-1.4545975923538208	-0.8698859214782715	1.7684797048568726	-1.250144600868225	-1.0633889436721802	-0.546084463596344	-0.5064288973808289	-0.5264185070991516	-0.7127915024757385	-0.3645341396331787	-0.5610257387161255
CLIC5	CLIC5	0.7688426971435547	0.16885827481746674	-0.38409867882728577	-0.40523865818977356	-0.1501622051000595	-0.7459582686424255	-0.5264185070991516	1.0002249479293823	-0.3848634660243988	-0.025593845173716545	-0.7911361455917358	0.09191958606243134	-0.3820755183696747	-0.531245768070221	0.9301235675811768	-0.6239864826202393	-0.49980705976486206	-0.07160922139883041	-0.4104609191417694	-0.025280993431806564	0.2653951942920685	0.9551442265510559	0.8214405179023743	0.29408419132232666	0.7069319486618042	0.6616519093513489	0.906223714351654	1.0216673612594604	0.8638237714767456	0.6618137359619141	-1.7676845788955688	-0.682364821434021	-0.8629590272903442	-2.5040621757507324	-0.7257214188575745	-0.4939275085926056
CLOCK	CLOCK	3.326042652130127	2.129747152328491	-0.7751158475875854	-0.33462440967559814	-0.4083850085735321	-0.9425156712532043	-0.13549169898033142	1.9887720346450806	2.9747166633605957	-0.9102808833122253	-1.0362521409988403	1.9397642612457275	-1.1009076833724976	-0.8907977342605591	2.7654850482940674	0.19655898213386536	-0.5340994000434875	-1.2600256204605103	-1.0696396827697754	-1.5623571872711182	-1.2684016227722168	-1.4990431070327759	0.9190857410430908	0.5829768776893616	-1.1403084993362427	-1.5852333307266235	-0.3374007046222687	-1.6697125434875488	-0.8475231528282166	-1.4160889387130737	0.6752287745475769	0.7492959499359131	0.9954893589019775	0.7603065967559814	0.7711955904960632	1.4397386312484741
CLPS	CLPS	0.26794350147247314	0.7582229375839233	1.2832964658737183	0.3869357109069824	-0.43586283922195435	0.9044329524040222	0.45133987069129944	0.3876856565475464	0.3551687002182007	0.3653069734573364	0.3957471251487732	0.25311577320098877	-0.3242442309856415	-0.37384864687919617	0.5459354519844055	0.45894092321395874	0.3548906445503235	0.6441527009010315	0.7864572405815125	0.7475975155830383	-0.15609458088874817	-0.010946279391646385	-0.2700905203819275	-0.07611983269453049	-0.5781986713409424	-0.032930996268987656	-0.37249666452407837	-0.5934416055679321	-0.417371541261673	-0.398125022649765	-1.3492037057876587	-0.855536699295044	-1.1768994331359863	-2.732619285583496	-0.19133272767066956	-1.0847342014312744
CLTA	CLTA	-0.5555102229118347	-0.5175183415412903	1.7509318590164185	0.650065004825592	-0.7202831506729126	0.7510537505149841	1.0513418912887573	-0.6651767492294312	-0.46193817257881165	1.4251203536987305	0.30673539638519287	0.7983956933021545	-0.044698316603899	0.2843984067440033	0.3995848298072815	-0.418132483959198	0.573896050453186	-0.5806211829185486	1.2140411138534546	-0.4284464120864868	0.6513736844062805	-0.003921813797205687	-0.14765889942646027	-0.2757363021373749	-0.3273202180862427	0.038055337965488434	-0.3651212453842163	0.9004529714584351	0.5578817129135132	-0.27986088395118713	2.6182315349578857	2.57444429397583	2.8036577701568604	2.7289071083068848	2.6069488525390625	1.982388973236084
CLU	CLU	0.8953073620796204	1.1973378658294678	1.2687815427780151	1.1060223579406738	-0.3735487759113312	1.0305885076522827	0.9164668917655945	0.7875844240188599	0.08811753243207932	-0.01436860766261816	-0.6001926064491272	-0.1604728400707245	-0.05743003636598587	-0.4431973099708557	1.0774180889129639	-0.40523865818977356	-0.5843074321746826	-0.7726067900657654	-0.4586406350135803	-0.7493453621864319	-0.3316669762134552	-0.5433698296546936	-0.3287423849105835	-0.5820762515068054	-0.2828733026981354	-0.18500757217407227	0.9666783213615417	-0.6105522513389587	1.1843864917755127	-0.46597275137901306	5.030285835266113	4.893514633178711	5.480327606201172	5.3352742195129395	4.773494720458984	5.689338684082031
CMAS	CMAS	1.1077544689178467	1.1285064220428467	0.939915120601654	-0.47048982977867126	0.48554253578186035	0.16028249263763428	-0.8812943696975708	0.4114784896373749	1.0294572114944458	0.12134470790624619	-0.2824805974960327	-1.0043396949768066	0.002730596112087369	0.36029237508773804	1.22967529296875	0.17379584908485413	0.4452977180480957	0.9093112349510193	-0.6249327063560486	-0.27492472529411316	-0.19570937752723694	-0.30180874466896057	-1.0789817571640015	-0.9255068302154541	-1.0933364629745483	-0.5489836931228638	1.4131077527999878	-0.08891453593969345	0.5807629227638245	0.46611306071281433	1.0238866806030273	1.2591897249221802	1.2264859676361084	1.1976535320281982	0.9960681796073914	1.1032090187072754
CMTM5	CMTM5	1.9245352745056152	3.0681285858154297	3.6648693084716797	-1.4341193437576294	-1.1643790006637573	-1.3892852067947388	-1.365108609199524	3.1301074028015137	2.276195764541626	-1.2168326377868652	-1.4455463886260986	-1.1612281799316406	-0.9152143597602844	-1.1455217599868774	1.8946079015731812	-1.022034764289856	-1.4430488348007202	-1.2950994968414307	-1.3223851919174194	-1.2666925191879272	-1.365108609199524	-1.4975374937057495	-1.137170433998108	-1.342589020729065	-1.1843763589859009	-1.09380042552948	1.0479060411453247	-1.3246163129806519	3.234830617904663	-1.3056210279464722	1.711391568183899	1.6645232439041138	1.4089299440383911	1.9299986362457275	1.3651193380355835	0.2788901925086975
CNDP1	CNDP1	2.327117443084717	3.567591905593872	4.543034076690674	-1.4391353130340576	-1.5248233079910278	-1.9528043270111084	-1.8402128219604492	3.4083328247070312	0.960689902305603	-1.5561652183532715	-1.54766845703125	-1.4939571619033813	-1.2659788131713867	-1.3201175928115845	2.0754380226135254	-1.7695890665054321	-1.3414947986602783	-1.5426052808761597	-1.7695890665054321	-1.682144284248352	-1.4405522346496582	-1.5852333307266235	-0.6800318956375122	-1.3246163129806519	-1.4787408113479614	-1.4776008129119873	1.9256929159164429	-1.2615985870361328	3.796952486038208	-0.944303572177887	4.511951446533203	4.622471332550049	3.567591905593872	5.116847991943359	3.4263548851013184	0.21699392795562744
CNDP2	CNDP2	1.4241597652435303	1.8737308979034424	2.2072572708129883	-0.751339316368103	-0.3423657715320587	-0.40940284729003906	-0.9875907897949219	1.9555221796035767	1.3918731212615967	-0.8137878775596619	-0.3882322609424591	-1.087726354598999	0.8926612734794617	-1.1302430629730225	1.6355589628219604	-1.1000680923461914	-0.9361692070960999	-0.842666745185852	-1.0030804872512817	-0.7752696871757507	-0.5959001183509827	-1.44846773147583	-1.2161215543746948	-0.994594156742096	-1.2224619388580322	-0.7291860580444336	1.3082243204116821	-0.47601667046546936	2.1754415035247803	-0.8242114782333374	2.473914861679077	2.693692684173584	2.693692684173584	2.6749072074890137	2.533973455429077	1.6490741968154907
CNIH2	CNIH2	3.1876115798950195	2.3357977867126465	0.8565963506698608	-2.1952784061431885	-1.3940026760101318	-1.354949951171875	-1.8656286001205444	2.0904805660247803	3.0521399974823	-0.720990002155304	-1.5395005941390991	-1.8753435611724854	3.3184194564819336	-1.7881251573562622	2.3376224040985107	-1.6387733221054077	-1.7744624614715576	-1.299655795097351	0.4952886998653412	-1.1680052280426025	-1.4764022827148438	-0.9935041666030884	-0.7453474998474121	-0.8859273791313171	-0.6590139269828796	-0.7731853127479553	2.5515496730804443	-0.97092604637146	0.7532804012298584	-0.9724394679069519	1.3476990461349487	0.523572564125061	1.0751683712005615	0.728206992149353	1.0811514854431152	1.4368071556091309
CNN3	CNN3	-0.28607890009880066	-0.3679789900779724	-1.204379677772522	0.5301031470298767	1.54006826877594	0.3892342746257782	-0.9197832345962524	-0.2756933569908142	-0.47834861278533936	-0.035907380282878876	1.5869970321655273	-0.09521462023258209	0.9115248322486877	1.5909312963485718	-0.37906163930892944	1.3163944482803345	1.6391093730926514	0.824463963508606	-0.6474494338035583	0.9441095590591431	0.27451053261756897	-0.08900739252567291	0.6259847283363342	0.5902014970779419	0.8155176639556885	-0.17418228089809418	-0.6604599356651306	-0.43352076411247253	-0.5566079020500183	0.7232949733734131	2.2004294395446777	1.9036871194839478	1.9158614873886108	1.8006372451782227	2.197138547897339	2.742908000946045
CNOT2	CNOT2	-0.1032664105296135	-0.41391563415527344	1.2961338758468628	0.278705358505249	-0.09387808293104172	-0.2140461504459381	0.0866163969039917	-0.06250754743814468	0.14196687936782837	0.5448071360588074	0.9933958053588867	0.8494391441345215	0.7183599472045898	1.6978667974472046	0.008303891867399216	1.9802663326263428	1.7981446981430054	-0.542378842830658	-1.0189732313156128	-0.6112293004989624	1.0397075414657593	-0.1107381209731102	-0.04554084315896034	-0.9853608012199402	-0.45717763900756836	-0.8987745046615601	-0.7038517594337463	-0.23923595249652863	0.6201932430267334	0.09538383036851883	1.2300719022750854	1.141983985900879	1.5141369104385376	1.20650053024292	1.6249864101409912	0.9659180045127869
CNOT6L	CNOT6L	0.1644478291273117	-0.22937484085559845	0.18894630670547485	0.4221231937408447	0.2506091594696045	0.30032554268836975	0.41541221737861633	-0.01398535817861557	0.23043586313724518	0.4025333821773529	0.5553324818611145	0.4760648012161255	-0.5421072840690613	0.06831216812133789	0.6578801274299622	0.6721723079681396	0.5161129236221313	0.7060593366622925	0.64298015832901	0.9190857410430908	-0.15362538397312164	-0.4620933532714844	-0.7029869556427002	-0.047271110117435455	-0.1422046720981598	-0.013397951610386372	-0.016617361456155777	0.046575263142585754	0.26214829087257385	0.058639731258153915	-1.5059301853179932	-2.3878135681152344	-0.6300883293151855	-0.8600807189941406	-1.2161215543746948	-0.2408282607793808
CNP	CNP	3.346266984939575	3.9308509826660156	2.5001370906829834	-1.7327828407287598	-1.8327497243881226	-1.7372195720672607	-1.7266716957092285	3.9470560550689697	3.257568597793579	-2.023836612701416	-1.9023898839950562	-1.5852333307266235	-1.0550328493118286	-1.6341705322265625	2.421790361404419	-1.3930288553237915	-1.5500842332839966	-1.5298658609390259	-1.5185045003890991	-1.6048659086227417	-1.6673420667648315	-1.8753435611724854	-1.7983494997024536	-1.7836188077926636	-1.9472705125808716	-1.73086678981781	2.145940065383911	-1.204379677772522	4.088165283203125	-1.6942049264907837	4.543034076690674	5.030285835266113	5.030285835266113	5.030285835266113	4.088165283203125	1.7518389225006104
CNTN2	CNTN2	3.6648693084716797	4.303189277648926	4.35506010055542	-2.3413777351379395	-2.0956766605377197	-2.284438371658325	-2.072174310684204	4.543034076690674	2.788459539413452	-1.836875557899475	-1.9306732416152954	-1.847184181213379	-1.358954668045044	-1.87376070022583	2.742908000946045	-2.0020482540130615	-1.5886430740356445	-1.7836188077926636	-1.6429274082183838	-1.7983494997024536	-2.5040621757507324	-2.4411137104034424	-2.35054612159729	-2.227870225906372	-2.4201478958129883	-2.1381077766418457	2.537411689758301	-1.9866588115692139	5.116847991943359	-1.9119983911514282	0.894804835319519	0.7467822432518005	0.9818580746650696	0.8125301599502563	0.5048432350158691	-0.8800997138023376
CNTNAP4	CNTNAP4	0.6345310807228088	0.09225944429636002	2.4717514514923096	-0.4829404652118683	-0.3731924295425415	-0.6756653189659119	-0.13902084529399872	-0.29731982946395874	0.4188856780529022	0.2950661778450012	-0.6365526914596558	0.13851915299892426	-0.3423657715320587	0.4777640700340271	0.017672663554549217	-0.5264942646026611	0.24971525371074677	-0.17131459712982178	-0.16884130239486694	-0.36474600434303284	-0.2391490638256073	-0.10339578986167908	0.6443201303482056	-0.03526212275028229	-0.09651411324739456	-0.40926337242126465	0.32637354731559753	0.16465796530246735	0.810286819934845	0.31950151920318604	1.4871022701263428	0.9108198285102844	1.7851148843765259	1.6445914506912231	2.026904344558716	-0.3994336724281311
COBL	COBL	3.8402321338653564	4.0676045417785645	4.223021507263184	-2.4886138439178467	-2.2094972133636475	-2.3072173595428467	-2.076620101928711	3.9777045249938965	3.9003350734710693	-2.2199926376342773	-2.4411137104034424	-2.1109964847564697	2.788459539413452	-1.8784750699996948	3.8236184120178223	-2.790186882019043	-1.7565598487854004	-1.8784750699996948	-2.165268659591675	-1.9340646266937256	-2.404013156890869	-2.5365419387817383	-2.5941429138183594	-2.360018014907837	-2.5365419387817383	-2.2022554874420166	2.979383707046509	-2.0282068252563477	3.9604244232177734	-2.3273086547851562	1.1854138374328613	1.2990355491638184	1.3275343179702759	1.4235963821411133	0.9656851291656494	0.1660783588886261
COL12A1	COL12A1	-2.248831033706665	-2.0282068252563477	-1.9502079486846924	2.6656601428985596	0.7659453749656677	3.0097196102142334	2.2322211265563965	-2.121547222137451	-2.1886045932769775	2.3921947479248047	3.3884949684143066	-0.7008392214775085	-1.8686124086380005	4.476537704467773	-2.404013156890869	3.240022659301758	4.959593772888184	2.531951427459717	-0.24056746065616608	1.4643923044204712	0.6291689276695251	2.284289836883545	1.3966338634490967	1.378258228302002	0.46671733260154724	-1.2575783729553223	-1.6942049264907837	1.9232795238494873	-1.8498233556747437	1.712051272392273	-0.6774915456771851	-0.6649349331855774	-0.7064716219902039	-0.3148583173751831	-0.771353542804718	-0.031773265451192856
COL13A1	COL13A1	-1.9405759572982788	-1.9144978523254395	-1.728743314743042	-1.1467742919921875	1.2877649068832397	2.9307861328125	-1.8819425106048584	-1.9991241693496704	-1.9748505353927612	2.478793144226074	0.7722991108894348	1.1627302169799805	-1.8574000597000122	-2.2697160243988037	-2.1064581871032715	1.6663001775741577	-1.836875557899475	4.050985336303711	1.443294882774353	3.7054014205932617	4.622471332550049	5.030285835266113	4.543034076690674	4.2030415534973145	3.9777045249938965	2.7006444931030273	-1.52877938747406	3.7054014205932617	-1.7610772848129272	2.834547996520996	-0.39252427220344543	-0.23172283172607422	-0.3489258587360382	-0.3076540231704712	-0.3698447048664093	-0.885291576385498
COL18A1	COL18A1	-1.173618197441101	-2.1499483585357666	-1.7327828407287598	2.478793144226074	2.76104736328125	2.5073490142822266	2.612276077270508	-1.5248233079910278	-2.2199926376342773	3.1550533771514893	3.745110511779785	0.05546819418668747	-1.3246163129806519	-2.470308780670166	-1.293526530265808	1.1084036827087402	-2.694870710372925	2.609661340713501	2.0578603744506836	3.246999740600586	2.818739414215088	4.223021507263184	3.796952486038208	2.96152400970459	2.906611680984497	0.8865835070610046	-2.1064581871032715	1.2174826860427856	-2.2022554874420166	1.9526876211166382	0.7762780785560608	0.3662509024143219	0.6476302742958069	0.42556607723236084	0.6694600582122803	1.4182268381118774
COL1A1	COL1A1	-4.022976398468018	-4.022976398468018	-3.2650554180145264	4.303189277648926	1.4999688863754272	3.767615556716919	3.745110511779785	-3.706974983215332	-4.022976398468018	3.809833526611328	5.030285835266113	2.2268950939178467	-3.2650554180145264	3.8402321338653564	-4.022976398468018	-0.48042500019073486	3.618206739425659	4.303189277648926	3.693913698196411	4.622471332550049	2.290762424468994	4.009833335876465	4.579812049865723	4.444647312164307	4.830691337585449	4.773494720458984	-4.022976398468018	4.303189277648926	-4.022976398468018	4.893514633178711	-0.028565233573317528	-0.13100355863571167	-0.1950158178806305	-0.147849440574646	-0.3410787284374237	0.40405502915382385
COL1A2	COL1A2	-2.8102409839630127	-3.145341396331787	-3.2082865238189697	3.693913698196411	2.8926918506622314	3.4981372356414795	3.796952486038208	-4.022976398468018	-3.706974983215332	3.432563543319702	4.773494720458984	2.5785210132598877	-4.022976398468018	3.9144937992095947	-3.2650554180145264	3.554150104522705	3.607679843902588	4.476537704467773	3.2221240997314453	3.3184194564819336	2.1895718574523926	3.9308509826660156	3.1950695514678955	2.8676400184631348	3.1550533771514893	1.1205265522003174	-3.313220739364624	3.6381397247314453	-3.5229034423828125	4.0303850173950195	0.7545789480209351	0.16028249263763428	0.26850008964538574	0.15891630947589874	1.2514379024505615	1.5769788026809692
COL21A1	COL21A1	-0.2622241675853729	-0.34819281101226807	-0.4842992126941681	0.004324861336499453	-0.09888821840286255	-0.38329941034317017	-0.3429374098777771	-0.07442481815814972	-0.28056269884109497	1.6786397695541382	0.724379301071167	0.20544038712978363	-0.6239864826202393	1.2085208892822266	-0.4345024526119232	-0.482239305973053	0.42234688997268677	1.9863396883010864	1.533170461654663	1.7841637134552002	-0.7179802060127258	1.5764844417572021	1.447550654411316	-0.5819530487060547	-0.46172967553138733	-0.48784077167510986	-0.5084018707275391	0.8035262823104858	-0.8515632748603821	-0.7284311056137085	-1.2101075649261475	-0.9206420183181763	-1.2359687089920044	-0.9316345453262329	-2.0804686546325684	0.3168874680995941
COL3A1	COL3A1	-3.706974983215332	-3.5229034423828125	-2.9018120765686035	3.9604244232177734	-0.5649343132972717	3.6281425952911377	3.59810471534729	-3.313220739364624	-3.5229034423828125	3.6648693084716797	4.543034076690674	2.1865742206573486	-3.0892956256866455	2.5960283279418945	-3.5229034423828125	1.9419203996658325	2.57444429397583	5.3352742195129395	4.132227420806885	5.116847991943359	2.129747152328491	4.243156433105469	4.622471332550049	3.9604244232177734	3.439439296722412	3.0681285858154297	-3.5229034423828125	5.030285835266113	-3.706974983215332	4.41966438293457	0.6853653192520142	0.016434477642178535	0.2071460783481598	-0.2658805549144745	1.1335704326629639	0.9505200386047363
COL4A1	COL4A1	-2.8548743724823	-3.313220739364624	-2.8757667541503906	2.531951427459717	4.243156433105469	3.676417589187622	2.554035186767578	-3.0463383197784424	-2.9634037017822266	3.104628086090088	3.9604244232177734	-2.35054612159729	0.9293420910835266	1.0998280048370361	-1.9370678663253784	2.808063268661499	2.5132572650909424	4.444647312164307	1.369734287261963	4.280130863189697	2.863433837890625	4.0303850173950195	3.346266984939575	3.4818766117095947	3.9470560550689697	2.8676400184631348	-3.706974983215332	1.6565663814544678	-3.4001550674438477	3.9308509826660156	-0.37044060230255127	-0.5910788178443909	-0.2851131558418274	-0.7184939980506897	-0.4915100336074829	0.3103107810020447
COL4A2	COL4A2	-1.9502079486846924	-2.1886045932769775	-2.0804686546325684	1.9980641603469849	4.385377407073975	2.888124942779541	1.4612561464309692	-2.1064581871032715	-2.4201478958129883	1.970017910003662	2.9307861328125	-2.404013156890869	-0.8139463663101196	-0.33879780769348145	-2.1952784061431885	2.3735828399658203	1.9636902809143066	3.0097196102142334	0.8096184134483337	3.7309367656707764	1.9432591199874878	2.8271782398223877	2.612276077270508	1.9582314491271973	3.8584063053131104	1.8986345529556274	-2.276682138442993	1.7378123998641968	-2.0861258506774902	4.050985336303711	0.752102792263031	0.2052551954984665	0.23950019478797913	0.146202951669693	0.4888401925563812	1.2667242288589478
COL4A3BP	COL4A3BP	0.34578174352645874	0.6987761855125427	3.257568597793579	-0.7752696871757507	-0.7058959007263184	0.4411121606826782	-0.6924242377281189	0.946796178817749	0.06804812699556351	-0.6180854439735413	-0.3405228555202484	-0.12046898156404495	0.4969490170478821	0.31119102239608765	1.2252378463745117	-0.6042025089263916	1.0557830333709717	-0.14773285388946533	-0.02864367701113224	0.4300512671470642	-0.5663398504257202	-0.7575840353965759	-0.9453926682472229	-0.6418145895004272	-0.7947020530700684	-0.6195065379142761	0.2593283951282501	-0.6613752245903015	0.684781014919281	-0.6935227513313293	1.7778254747390747	0.9640712141990662	1.7396670579910278	1.5129197835922241	2.038100242614746	0.5518094897270203
COL5A1	COL5A1	-3.0463383197784424	-2.790186882019043	-2.3959245681762695	3.1729228496551514	3.4157140254974365	2.7758326530456543	2.811711311340332	-2.645298957824707	-2.8757667541503906	2.8676400184631348	4.107193470001221	1.5012980699539185	-2.5040621757507324	4.088165283203125	-3.0892956256866455	2.008463144302368	3.7309367656707764	3.326042652130127	2.000718116760254	3.399106025695801	1.3291428089141846	2.9023826122283936	3.4157140254974365	3.124376058578491	2.7825443744659424	2.3413474559783936	-2.7124335765838623	1.8507966995239258	-2.790186882019043	2.95694899559021	0.2674176096916199	-0.3235190510749817	-0.07727013528347015	-0.5946776270866394	0.06436023116111755	1.1185550689697266
COL5A2	COL5A2	-3.4001550674438477	-3.2650554180145264	-2.8299965858459473	3.3624026775360107	3.0800249576568604	3.2828738689422607	3.036487340927124	-3.4001550674438477	-3.313220739364624	3.2008681297302246	4.009833335876465	1.6811869144439697	-3.0027015209198	3.0005412101745605	-3.706974983215332	1.9487251043319702	3.1550533771514893	3.9470560550689697	3.270040512084961	4.088165283203125	2.983283042907715	4.2030415534973145	4.303189277648926	4.476537704467773	3.302091598510742	2.8510024547576904	-2.1381077766418457	3.2896690368652344	-3.0463383197784424	4.35506010055542	0.7111275792121887	0.33677613735198975	0.35599061846733093	0.32324281334877014	0.6578801274299622	1.833951711654663
COL6A1	COL6A1	-2.448080062866211	-2.9634037017822266	-2.5245816707611084	1.1924934387207031	1.8151273727416992	2.126983880996704	-1.200508713722229	-2.769672155380249	-3.145341396331787	1.5326660871505737	2.4530649185180664	-0.6555392742156982	-1.297774076461792	3.0800249576568604	-3.313220739364624	3.618206739425659	2.3460166454315186	4.893514633178711	0.7481703162193298	4.3212571144104	2.612276077270508	4.773494720458984	4.511951446533203	3.302091598510742	4.050985336303711	2.3921947479248047	-1.9866588115692139	4.959593772888184	-2.5941429138183594	4.663912296295166	0.8258760571479797	0.18862676620483398	0.33939820528030396	0.1673298478126526	0.7976392507553101	2.288276433944702
COL6A2	COL6A2	-2.627222776412964	-2.160726308822632	-1.971458077430725	-0.5235616564750671	1.615094542503357	0.416789710521698	-1.6581882238388062	-2.292006731033325	-2.4107279777526855	-0.3949665129184723	1.3601208925247192	-1.3606106042861938	-1.3858134746551514	2.95694899559021	-2.5599887371063232	3.0903260707855225	2.079737424850464	4.223021507263184	-0.6242227554321289	3.4588117599487305	2.228541135787964	4.35506010055542	3.883662700653076	2.742908000946045	4.41966438293457	1.9758541584014893	-1.8856045007705688	5.216619491577148	-2.03174090385437	5.3352742195129395	-0.2367720603942871	-0.5843074321746826	-0.6335811614990234	-0.4636026918888092	0.06338794529438019	1.6273332834243774
COL6A3	COL6A3	-2.790186882019043	-2.5599887371063232	-2.480181932449341	3.184002161026001	3.6648693084716797	2.174030065536499	2.8148276805877686	-2.8299965858459473	-2.769672155380249	2.6267802715301514	1.3104873895645142	1.9299986362457275	-2.5114939212799072	3.9918274879455566	-2.9634037017822266	2.4079232215881348	2.704223871231079	4.2030415534973145	2.6267802715301514	2.9708542823791504	1.591568112373352	3.524824857711792	3.809833526611328	2.397153615951538	4.107193470001221	-0.3842254877090454	-2.8548743724823	4.3212571144104	-2.732619285583496	3.6381397247314453	0.3871455788612366	0.20806433260440826	-0.17610055208206177	0.01789897307753563	0.6844231486320496	1.1452406644821167
COL7A1	COL7A1	-1.6447492837905884	-1.7498005628585815	-1.3990927934646606	1.1475263833999634	3.045759677886963	1.919498085975647	2.000718116760254	-1.7007250785827637	-2.7124335765838623	1.9802663326263428	2.267925262451172	1.3176978826522827	-1.9991241693496704	-2.0610947608947754	-2.8757667541503906	2.8676400184631348	-3.2082865238189697	3.399106025695801	0.7719323635101318	3.684049367904663	4.243156433105469	4.303189277648926	4.223021507263184	3.1301074028015137	2.704223871231079	1.302659034729004	-1.3849647045135498	4.132227420806885	-1.490945816040039	3.0849521160125732	0.28973913192749023	0.015690404921770096	0.03423897549510002	0.19528314471244812	0.40405502915382385	-0.09333591163158417
COL9A2	COL9A2	3.257568597793579	3.098803997039795	1.6779594421386719	-1.452502727508545	-1.7904402017593384	-1.7904402017593384	-1.4354032278060913	3.346266984939575	2.7573790550231934	-1.9405759572982788	-1.8299784660339355	0.7425284385681152	-0.9237010478973389	-1.5623571872711182	2.371112823486328	-1.2059509754180908	-1.5198638439178467	-1.9788212776184082	-1.9340646266937256	-1.9144978523254395	-1.4634184837341309	-1.7026621103286743	-1.6730293035507202	-1.6661717891693115	-1.1429482698440552	-1.4872047901153564	2.2358033657073975	-0.9570176005363464	3.8584063053131104	-0.7751158475875854	0.6356010437011719	0.8850475549697876	0.48645147681236267	0.7119646668434143	0.39826077222824097	-0.24404050409793854
COMMD9	COMMD9	0.18977683782577515	0.4094190299510956	0.8218628764152527	-0.32010066509246826	-1.3391330242156982	0.033515237271785736	-0.24046474695205688	0.16488933563232422	0.2302258312702179	-0.18580614030361176	0.3291373550891876	-0.9458665251731873	0.3291373550891876	1.2622257471084595	1.2713111639022827	-0.5442278385162354	0.8758881688117981	-0.7798099517822266	-0.30198216438293457	0.033624403178691864	-0.07077790796756744	-0.5668342113494873	-0.7127915024757385	0.7228071093559265	0.043102752417325974	1.0353195667266846	0.6267729997634888	1.378942608833313	1.0086767673492432	0.1729174256324768	1.3056162595748901	1.3631612062454224	1.321732997894287	1.364631175994873	1.3456907272338867	1.077030897140503
COPA	COPA	-0.8349534273147583	-0.6801531314849854	2.2718639373779297	0.35351648926734924	1.0513418912887573	1.1699247360229492	1.0464122295379639	-0.49446189403533936	-0.9968898296356201	1.3409678936004639	1.2136805057525635	0.1400962620973587	0.2857438921928406	0.6016011834144592	-0.9908538460731506	0.7485774159431458	-0.40221667289733887	-0.37906163930892944	-0.8156885504722595	0.4218592047691345	0.017388910055160522	0.6784873604774475	1.1856915950775146	0.968147873878479	0.6381069421768188	-0.4386656582355499	-0.8032264709472656	0.6479962468147278	-0.3949231803417206	1.2531177997589111	4.721066951751709	4.385377407073975	4.280130863189697	4.088165283203125	4.155527591705322	2.5405032634735107
COPS5	COPS5	-0.5806211829185486	-0.17388637363910675	0.710034191608429	0.8462285399436951	-0.6546796560287476	0.39473822712898254	0.7519195079803467	-0.46611976623535156	-0.702549159526825	-0.025172123685479164	-0.02156784012913704	-0.5381417274475098	-0.18100108206272125	0.17205935716629028	-0.5581777095794678	0.13425050675868988	0.32445767521858215	0.5411137342453003	0.4010728895664215	0.5393671989440918	0.7467822432518005	0.6066458225250244	-0.28099727630615234	-0.3501984179019928	-0.13029319047927856	0.9301235675811768	0.618089497089386	1.056110143661499	1.2934253215789795	0.7868250608444214	1.7606133222579956	2.0904805660247803	1.9016982316970825	2.1987111568450928	1.7704535722732544	1.8956464529037476
COPS8	COPS8	-0.060577768832445145	-0.16189026832580566	0.7741593718528748	0.1393306851387024	-0.13710054755210876	0.886146068572998	0.30187591910362244	0.1560923159122467	0.16975927352905273	0.3740289807319641	0.6325492858886719	-0.34328407049179077	0.08737466484308243	-0.44877734780311584	-0.5509810447692871	-0.402976930141449	-0.20647341012954712	0.11983823031187057	-0.15925723314285278	-0.20697854459285736	1.060416340827942	0.9659180045127869	0.7837358713150024	0.929085910320282	0.8016441464424133	0.722926676273346	-0.13053937256336212	-0.10271626710891724	-0.06321284174919128	-0.2394254058599472	1.7361797094345093	1.5567835569381714	1.6273332834243774	1.7211891412734985	1.7740381956100464	1.5543427467346191
CORIN	CORIN	-0.1972610056400299	-0.1306816041469574	-0.025593845173716545	0.38459494709968567	0.033624403178691864	0.6502264738082886	0.28607863187789917	0.11483992636203766	0.3999989926815033	-0.5118074417114258	-0.18051022291183472	-9.897229028865695E-4	-0.40357109904289246	0.29937636852264404	0.1205197125673294	-0.12811759114265442	-0.12283409386873245	0.0866163969039917	0.052305418998003006	0.03184923529624939	0.46263784170150757	0.8116340637207031	0.29599952697753906	0.15241436660289764	-0.29776424169540405	0.23752160370349884	0.6720435619354248	0.47094306349754333	0.31805527210235596	1.1669851541519165	-1.035730242729187	-1.040236234664917	-1.2673293352127075	-0.8326689004898071	-1.5272855758666992	-1.1042903661727905
COX4I1	COX4I1	0.7734259963035583	1.0317760705947876	-0.42590516805648804	0.3006192147731781	-0.4782772362232208	-0.6034493446350098	0.9204313158988953	0.16965815424919128	0.8653312921524048	-0.5925226807594299	-0.11040710657835007	-0.7053578495979309	-0.2463984191417694	-0.7695930004119873	1.165922999382019	-0.6204694509506226	-0.5566079020500183	-1.276512861251831	0.792984127998352	-0.696579098701477	-0.6784418225288391	0.10786361247301102	0.3277479112148285	0.08033180236816406	-0.2985415458679199	-0.5474047064781189	1.4627234935760498	1.288594126701355	1.2214422225952148	0.7686023116111755	2.5235517024993896	2.9657328128814697	2.565460205078125	2.876364231109619	2.4717514514923096	2.5235517024993896
COX5A	COX5A	-0.2214193493127823	-0.3864583671092987	0.4295172095298767	0.42479071021080017	0.5012926459312439	-0.518851637840271	1.219990611076355	-0.6375548243522644	0.11808089166879654	0.16756325960159302	-0.37999334931373596	-1.2365944385528564	1.1556646823883057	-0.540675163269043	0.196304053068161	-0.36448046565055847	-0.8539314866065979	0.4197966456413269	0.9098182916641235	0.9115248322486877	-0.5395814180374146	-0.3505277633666992	0.19999158382415771	0.36243799328804016	0.25262245535850525	0.6583393812179565	1.0438084602355957	1.4612561464309692	-0.11941002309322357	1.0233138799667358	2.0852513313293457	2.0537467002868652	1.8661867380142212	1.8250664472579956	1.8202491998672485	1.8974705934524536
COX5B	COX5B	0.9022742509841919	0.8628557324409485	1.711391568183899	-0.40913090109825134	-0.5825698375701904	-0.799003541469574	1.321732997894287	0.6011303663253784	1.1398719549179077	-0.8960922956466675	-0.5927940011024475	-1.1265883445739746	0.643997073173523	-0.8598588109016418	1.2030534744262695	0.07206759601831436	-0.4921315312385559	-0.930460512638092	-0.3364821672439575	0.19678427278995514	-0.4167262017726898	0.3181614279747009	0.5970204472541809	0.6822189688682556	0.906223714351654	0.2430126816034317	0.8712192177772522	0.07494276762008667	-0.25139275193214417	-0.6061702966690063	1.9966281652450562	2.025622606277466	1.8899619579315186	2.0942676067352295	1.8828164339065552	1.9284478425979614
COX6A1	COX6A1	1.4643923044204712	1.0074057579040527	-0.5235616564750671	-0.6502719521522522	-0.6171889901161194	-0.1455511748790741	1.3108867406845093	0.6595279574394226	1.574595332145691	0.04172234982252121	-0.33440539240837097	-0.910485029220581	-0.33009225130081177	-0.7462644577026367	1.5776768922805786	-0.5644505023956299	-1.013171672821045	-0.691618800163269	0.8933469653129578	-0.5316527485847473	-0.5799903273582458	-0.29278382658958435	0.33755728602409363	-0.3196655213832855	0.01681884378194809	-0.5196305513381958	0.9406805634498596	0.6699327826499939	-0.540199339389801	0.40930819511413574	2.0291621685028076	2.120161533355713	2.078369140625	2.174030065536499	2.025622606277466	2.255207061767578
COX6B1	COX6B1	-0.39007487893104553	-0.46172967553138733	0.5758127570152283	-0.019990596920251846	-0.7418256998062134	-0.7176039218902588	0.6299956440925598	-0.745521605014801	0.19437295198440552	-0.41316500306129456	-0.01788949780166149	-0.8561826944351196	0.08781497925519943	-0.39547309279441833	-0.018000122159719467	-0.029838165268301964	-0.493675172328949	-0.2343505471944809	1.7129143476486206	0.8228461742401123	1.5676788091659546	1.366866946220398	1.4294861555099487	1.021371841430664	0.878994345664978	0.24214082956314087	-0.11110169440507889	0.561059296131134	-0.22175806760787964	0.4902377426624298	2.6883130073547363	2.7253737449645996	2.818739414215088	2.772307872772217	2.640850305557251	3.37900972366333
COX6C	COX6C	0.7417337894439697	0.8368565440177917	1.2221176624298096	0.5100798606872559	-0.12208512425422668	-0.5299597382545471	1.1851023435592651	0.27146849036216736	0.9856733083724976	0.7033030390739441	-0.2492884248495102	-1.1313837766647339	0.32755497097969055	-0.5127571821212769	0.9333601593971252	0.10274498164653778	-0.3275652229785919	-0.15336768329143524	-0.40396201610565186	-0.5441312193870544	0.8771727681159973	1.0380820035934448	0.20698495209217072	-0.5222125053405762	-0.43487754464149475	-0.5264185070991516	1.0903973579406738	-0.49310335516929626	0.09419577568769455	-0.6834293603897095	2.640850305557251	2.5429930686950684	2.73480224609375	2.5235517024993896	2.4507977962493896	3.0746026039123535
COX7A2	COX7A2	-0.20216460525989532	-0.29578474164009094	1.1060223579406738	-0.32087695598602295	-0.329783171415329	0.33456626534461975	0.8002369403839111	-0.7991445660591125	0.34589245915412903	0.2572002112865448	0.5541538000106812	-1.1631747484207153	0.34474241733551025	-0.56741863489151	0.42289668321609497	-0.5812152028083801	-0.6655476689338684	0.18697001039981842	1.258639931678772	0.20182369649410248	1.3850159645080566	0.9121931791305542	0.49832236766815186	0.8277909755706787	0.6992493271827698	0.6330405473709106	0.5806143879890442	0.6959562301635742	-0.42497971653938293	0.249190092086792	2.7323336601257324	3.240022659301758	3.1729228496551514	3.214583158493042	2.704223871231079	3.0849521160125732
COX7B	COX7B	-0.1430196315050125	-0.623705267906189	-0.7263507843017578	1.033634066581726	-0.07178875803947449	1.1304537057876587	2.2219529151916504	-0.8586450219154358	-0.028565233573317528	1.1291424036026	1.1060223579406738	-0.07050792127847672	0.3039427399635315	-0.7524086833000183	-0.6708676815032959	-0.9719251990318298	-1.0226645469665527	1.4113329648971558	2.129747152328491	1.267935872077942	1.9568548202514648	1.4857921600341797	1.549785852432251	1.1508409976959229	1.2081928253173828	1.700452208518982	-1.0914937257766724	-0.8548687696456909	-1.354949951171875	-0.9214816093444824	2.306722640991211	2.444403886795044	2.4957897663116455	2.6182315349578857	2.4174108505249023	2.8564252853393555
COX7C	COX7C	0.12247127294540405	-0.07182896882295609	-0.46287769079208374	0.5324755907058716	0.3129827380180359	-0.16301122307777405	1.8124160766601562	-0.6785401701927185	0.890826404094696	0.4448285698890686	0.04863593354821205	-0.6819349527359009	0.44179394841194153	-0.4243331849575043	1.1374956369400024	0.18990623950958252	-0.3656991422176361	-0.45815128087997437	0.6253710985183716	-0.41410720348358154	0.766154408454895	0.7628383040428162	-0.33236193656921387	-0.45755401253700256	-0.3402937352657318	-0.5390645861625671	0.9509651064872742	1.0583962202072144	-0.5141978859901428	0.5866897702217102	2.504805564880371	2.863433837890625	2.442429304122925	2.719919443130493	2.548569679260254	2.73480224609375
COX8A	COX8A	-0.1378888338804245	-0.5128403306007385	0.24858024716377258	-0.6487947106361389	-0.585457980632782	-0.3178243339061737	0.8558669090270996	-0.7459582686424255	0.6946295499801636	0.6735799908638	-0.16189026832580566	-1.195577621459961	0.25425824522972107	-0.3804797828197479	1.0783309936523438	0.24877625703811646	-0.6998561024665833	-0.07772261649370193	1.6171852350234985	0.39007624983787537	1.2276668548583984	-0.2215428501367569	0.29452499747276306	0.962002694606781	0.8165790438652039	0.4958721995353699	-0.02117539756000042	1.0479060411453247	-0.4038376808166504	1.065157175064087	2.811711311340332	2.704223871231079	2.7654850482940674	2.6777045726776123	2.834547996520996	2.818739414215088
CP110	CP110	2.585218667984009	2.9747166633605957	1.6176724433898926	-1.4405522346496582	-1.6523741483688354	-1.5852333307266235	-1.4138925075531006	2.9256279468536377	2.0999717712402344	-1.1639597415924072	-1.15993070602417	-0.8734819889068604	-0.48545414209365845	-1.1672481298446655	1.7098002433776855	-1.5272855758666992	-1.36935555934906	0.12997527420520782	-0.9474846720695496	-0.8013660907745361	-0.2256496399641037	-0.016923826187849045	-1.1037532091140747	-1.2119297981262207	-1.1584968566894531	-1.544512152671814	1.4397386312484741	-1.490945816040039	2.9657328128814697	-1.418263554573059	1.3059415817260742	1.7981446981430054	1.4241597652435303	1.622031569480896	1.2492358684539795	0.9973873496055603
CPA3	CPA3	-0.7689195275306702	-0.9117222428321838	-0.708193302154541	-0.49310335516929626	-0.9691600799560547	4.579812049865723	-0.765691876411438	-0.7362848520278931	-0.6773256659507751	4.223021507263184	-1.0375102758407593	-0.7938044667243958	-0.8103494644165039	-0.9591171741485596	-0.7181544303894043	-1.006588101387024	-0.806876540184021	1.9158614873886108	3.8402321338653564	-0.8004732728004456	0.8745579719543457	-0.7521072030067444	-1.0437654256820679	-0.10302551835775375	-0.9239514470100403	-0.28361308574676514	-0.6475796699523926	1.7317839860916138	0.17171646654605865	-0.10169529169797897	-1.189910650253296	-1.5210096836090088	-1.6048659086227417	-0.29931628704071045	-0.9960871338844299	-0.9524672031402588
CPNE2	CPNE2	0.1631915420293808	1.1755239963531494	1.8015435934066772	-0.5093104243278503	-0.6013644337654114	-0.8591981530189514	-0.5726667046546936	1.2497351169586182	-0.40701350569725037	-0.7224538922309875	-1.0914937257766724	-0.8313564658164978	0.40836894512176514	0.7805502414703369	0.8155176639556885	0.39630356431007385	-0.40790072083473206	-0.2603239417076111	-0.21446353197097778	-0.3679789900779724	-0.18500757217407227	-0.46866801381111145	0.10425475984811783	-0.38349926471710205	-0.3821510076522827	-0.06268879026174545	0.5667287111282349	-0.27140873670578003	1.8289905786514282	0.6802484393119812	1.1521830558776855	1.0205117464065552	1.0429264307022095	1.2312239408493042	0.9460672736167908	0.7944181561470032
CPZ	CPZ	-1.407332420349121	-1.4926745891571045	-1.5738725662231445	4.3212571144104	-0.6527196764945984	2.9108142852783203	4.622471332550049	-1.4297479391098022	-1.5223113298416138	3.234830617904663	4.721066951751709	3.4157140254974365	-1.5272855758666992	-1.2842411994934082	-1.744924545288086	1.209678053855896	-0.7889332175254822	-0.5436214804649353	3.2896690368652344	-1.0528974533081055	0.5707827806472778	2.799485683441162	-0.6637632250785828	-1.6028032302856445	0.4690932631492615	-1.0558867454528809	-1.25568425655365	-0.5727792978286743	-1.2928032875061035	-0.6814921498298645	-0.3679789900779724	-0.9999186992645264	-1.6258630752563477	-1.2413705587387085	-0.45949846506118774	-0.2891688644886017
CREG1	CREG1	-0.4249229431152344	0.9320509433746338	0.6428397297859192	0.5492219924926758	0.7187304496765137	1.0698882341384888	0.6808861494064331	1.0038766860961914	-0.49297353625297546	-0.838794469833374	0.008680056780576706	-0.30614903569221497	-0.9931175112724304	0.321925550699234	1.7619025707244873	2.8386154174804688	1.8132824897766113	-0.7117319703102112	-0.7724711894989014	0.07055918872356415	-0.4990871846675873	0.009845620952546597	-0.9991340041160583	-1.3613336086273193	-1.1037532091140747	-1.1440333127975464	0.6153128743171692	0.14029625058174133	1.2324455976486206	-0.27479398250579834	1.7025741338729858	1.5508564710617065	1.40134596824646	1.5338449478149414	1.8986345529556274	0.971051812171936
CRELD2	CRELD2	-0.6342869400978088	-0.3756611943244934	1.2855876684188843	0.03992393612861633	-0.8944663405418396	0.5171337723731995	1.1413655281066895	-0.2942724823951721	-0.6844900250434875	1.0821354389190674	0.7995396852493286	1.0015441179275513	0.09992069751024246	0.4197137951850891	-0.2641127407550812	-0.3626982569694519	0.41023242473602295	-0.3742186427116394	0.163823202252388	0.5796053409576416	-0.365340918302536	0.3065117597579956	0.602989912033081	0.5349650979042053	-0.25932925939559937	0.4497843086719513	-0.2824805974960327	1.3761459589004517	0.15338283777236938	0.462897926568985	1.5764844417572021	2.0442662239074707	2.1514861583709717	1.8240492343902588	1.8693822622299194	1.8762403726577759
CRIPT	CRIPT	0.5353070497512817	1.6903047561645508	1.3381083011627197	-0.08773389458656311	-0.7861531376838684	0.022807259112596512	-0.5713120102882385	1.6792094707489014	1.180892825126648	-0.562988817691803	-0.34848320484161377	-0.6796101331710815	0.27219510078430176	0.9144401550292969	0.7015350461006165	-0.5971270203590393	1.1008169651031494	-0.9835790395736694	-1.243038296699524	-1.4088497161865234	0.049018457531929016	0.9276562333106995	-0.8186401128768921	-0.7048280835151672	-0.5803163051605225	-0.5646871328353882	0.47553589940071106	-0.09190511703491211	1.6048564910888672	-0.616507351398468	0.9129400849342346	0.868728756904602	0.7934932112693787	1.0164774656295776	0.8780953288078308	0.679327666759491
CRMP1	CRMP1	2.349259376525879	2.716663360595703	1.0308640003204346	-1.2138617038726807	-1.4228503704071045	-1.9562780857086182	-1.5395005941390991	2.4758808612823486	3.0572926998138428	-1.5939552783966064	-1.6219650506973267	-1.297774076461792	3.607679843902588	-1.54766845703125	2.548569679260254	-1.646874189376831	-1.1231199502944946	-1.6559008359909058	-1.4776008129119873	-1.7203993797302246	-1.3711802959442139	-1.6661717891693115	-1.781599521636963	-1.6559008359909058	-1.4603074789047241	-1.322986125946045	3.5448875427246094	-1.2771356105804443	2.327117443084717	-1.4844844341278076	0.8167534470558167	0.5670445561408997	0.6115769147872925	0.5800413489341736	0.8230320811271667	1.241941213607788
CROP	CROP	1.524945855140686	2.039154052734375	1.0416048765182495	1.0894180536270142	1.0294572114944458	0.03585589677095413	0.696966826915741	1.7859376668930054	-0.5825698375701904	0.8210574984550476	0.021769918501377106	2.0426409244537354	1.0438084602355957	1.0681816339492798	-0.8856908082962036	-1.0243871212005615	0.6474681496620178	2.490370512008667	-2.262532949447632	-1.728743314743042	0.9853982925415039	1.9036871194839478	-1.1717737913131714	-1.7059630155563354	-1.682144284248352	-1.9788212776184082	0.9672294855117798	-1.6429274082183838	1.327195405960083	-1.2950994968414307	2.025622606277466	2.230513572692871	2.14174222946167	2.0457170009613037	1.8054900169372559	1.962318778038025
CRY2	CRY2	1.3267521858215332	1.7098002433776855	-0.21044085919857025	-0.4345024526119232	-0.8127225637435913	-1.0256646871566772	0.6841124892234802	1.6763967275619507	1.7273839712142944	-0.673344612121582	-1.267822265625	2.035520076751709	-0.9121193289756775	0.7283652424812317	1.2308021783828735	1.0317760705947876	1.4118504524230957	-1.3599016666412354	-0.5182226300239563	-0.8577931523323059	-1.6730293035507202	-1.4708915948867798	-0.9633556604385376	-1.0681815147399902	-0.6930720806121826	-1.0343680381774902	1.8809534311294556	-1.0314772129058838	1.3017737865447998	-0.8457898497581482	0.7786935567855835	0.7646432518959045	0.8270453214645386	0.6497405171394348	0.7502373456954956	0.5897031426429749
CRYAB	CRYAB	3.0401105880737305	3.6490936279296875	3.9003350734710693	1.4767650365829468	-1.6486791372299194	-2.5599887371063232	-0.7626208662986755	3.7309367656707764	2.8036577701568604	-3.313220739364624	-0.9332470297813416	-0.25724318623542786	1.6719965934753418	3.5160884857177734	2.8590266704559326	-2.9634037017822266	2.430953025817871	-3.5229034423828125	-3.0463383197784424	-3.2650554180145264	-2.9634037017822266	-2.5114939212799072	-3.145341396331787	-2.60789155960083	-2.0804686546325684	-3.0892956256866455	2.3689448833465576	-2.1886045932769775	3.809833526611328	-2.3878135681152344	4.41966438293457	4.721066951751709	3.9777045249938965	3.7173569202423096	5.116847991943359	3.371783494949341
CRYL1	CRYL1	1.545785903930664	2.2268950939178467	2.8386154174804688	-0.7294697165489197	-0.7560632824897766	-1.6089839935302734	-0.2574295699596405	2.0164570808410645	2.1959023475646973	-1.3164317607879639	-1.6486791372299194	0.996450662612915	0.11531493067741394	-0.9599928259849548	1.9409030675888062	-0.655650794506073	-1.016777515411377	-1.7181140184402466	-0.7606551051139832	-1.4787408113479614	-1.742011547088623	-1.5886430740356445	-0.9557076096534729	-1.2856138944625854	-0.6762011051177979	-1.0843359231948853	1.5800893306732178	-1.1612281799316406	2.2696821689605713	-0.8124996423721313	1.5843315124511719	1.5036444664001465	1.1714907884597778	1.6470876932144165	1.4245080947875977	0.5996948480606079
CSAG1	CSAG1	0.6375128030776978	-1.2801889181137085	-1.7372195720672607	-2.9264912605285645	4.088165283203125	0.8605942130088806	-2.4886138439178467	-1.4508424997329712	-1.4787408113479614	-2.3959245681762695	2.640850305557251	-2.292006731033325	-1.3940026760101318	-1.9502079486846924	-1.2365944385528564	3.8724148273468018	-1.7676845788955688	1.847570776939392	-1.7543944120407104	2.2040815353393555	3.8236184120178223	4.476537704467773	3.745110511779785	4.132227420806885	3.809833526611328	3.214583158493042	-1.4288235902786255	4.511951446533203	-1.485907793045044	3.883662700653076	-0.06574989855289459	0.025478122755885124	-0.10785239189863205	0.07472074776887894	-0.08190544694662094	-0.00940802600234747
CSDA	CSDA	-1.0789817571640015	-2.173865556716919	-2.1499483585357666	2.5405032634735107	2.650538921356201	1.4842227697372437	2.327117443084717	-2.154822826385498	-1.781599521636963	1.8141831159591675	2.4717514514923096	2.3752620220184326	2.1794273853302	0.6336917281150818	-1.2793781757354736	2.4258830547332764	1.6719965934753418	1.2100216150283813	1.612619400024414	1.9131546020507812	1.2756303548812866	2.0864334106445312	2.2434117794036865	2.4530649185180664	2.2520241737365723	1.723036289215088	-2.617966651916504	1.1666420698165894	-2.5245816707611084	1.4750527143478394	0.4113224148750305	0.13973890244960785	0.1801285743713379	0.1562100648880005	0.3056873083114624	1.012853741645813
CSF2	CSF2	-0.03372325375676155	0.3548906445503235	0.5680947303771973	-0.6290065050125122	0.3910073935985565	0.14196687936782837	0.3925437033176422	0.12215910106897354	0.3652157783508301	-0.11301523447036743	-0.168006032705307	0.11144666373729706	-0.15827219188213348	-0.047271110117435455	-0.022354619577527046	-0.24158360064029694	0.38866353034973145	0.788366436958313	0.9933958053588867	0.6977708339691162	-0.1117185726761818	0.5479673743247986	0.42808738350868225	0.07963477075099945	-0.2779594361782074	0.4221231937408447	0.043868012726306915	0.2212650030851364	-0.05409564822912216	-0.18641458451747894	-1.5153393745422363	-2.015075922012329	-0.7766543626785278	-0.06067230924963951	-1.6523741483688354	-1.674644947052002
CSMD3	CSMD3	0.083674855530262	-4.668830370064825E-4	-0.3246173560619354	0.06535576283931732	0.18377788364887238	-0.5596804618835449	-0.3296028673648834	0.24659177660942078	0.3439406454563141	-0.19976572692394257	0.12965968251228333	0.2785678803920746	0.14967979490756989	0.5369080305099487	0.1775215119123459	0.5605411529541016	0.64298015832901	0.2835874855518341	-0.13029319047927856	0.2179093211889267	-0.1204981729388237	-0.42563390731811523	0.4706799387931824	0.40799131989479065	0.48335203528404236	0.13117903470993042	0.42505943775177	0.8341216444969177	0.1393306851387024	0.6325492858886719	-1.070883870124817	-1.3981916904449463	-0.7964573502540588	-3.5229034423828125	-0.7019402384757996	-0.3857042193412781
CSNK1A1	CSNK1A1	-0.7653042078018188	-0.8070228695869446	-0.009490927681326866	1.6945677995681763	1.900604486465454	1.6048564910888672	1.4167728424072266	-0.8602668642997742	-0.7320961356163025	1.4214980602264404	1.1053768396377563	1.165922999382019	0.4529426395893097	1.261828899383545	-1.3246163129806519	1.1973378658294678	1.7500256299972534	-0.4671746492385864	0.3314657509326935	0.2070561796426773	0.5064938068389893	0.542976975440979	1.0076268911361694	0.2853269875049591	0.2865450978279114	0.7639327645301819	-1.0454181432724	0.06264104694128036	-1.0054128170013428	0.08688919991254807	2.0999717712402344	2.185034990310669	2.0728118419647217	2.0824263095855713	2.0602805614471436	1.9186241626739502
CSPG5	CSPG5	1.966700553894043	2.76104736328125	0.9898145198822021	-1.555087685585022	-1.2793781757354736	-1.3311172723770142	-1.5512608289718628	1.8141831159591675	2.7226202487945557	-1.1274367570877075	-1.293526530265808	-0.9110949635505676	2.834547996520996	-1.1485395431518555	2.308934211730957	-1.0718284845352173	-0.9761941432952881	-0.8186401128768921	-1.019578456878662	-1.0380570888519287	-1.4128402471542358	-1.4372981786727905	-1.577212929725647	-1.6763182878494263	-1.5584007501602173	-1.5357712507247925	2.9209046363830566	-1.1217074394226074	1.8773211240768433	-1.0730122327804565	0.59718257188797	0.5572341680526733	0.3517249822616577	0.5981770753860474	0.2588087320327759	-0.08560305088758469
CSRP1	CSRP1	0.2215471714735031	1.8718304634094238	-0.8326689004898071	-1.5170975923538208	0.0429668053984642	-0.23541699349880219	-1.4990431070327759	1.9076652526855469	1.173378586769104	-1.3317115306854248	-1.6101539134979248	-1.0380570888519287	-2.1886045932769775	0.5944328904151917	1.5632904767990112	-0.5046484470367432	0.349134624004364	0.7881825566291809	-0.5486326217651367	1.0139423608779907	-1.0862219333648682	-0.3844764828681946	-0.6380621790885925	-0.18641458451747894	0.4658471643924713	-0.06321284174919128	1.3606430292129517	1.6249864101409912	2.7093372344970703	1.245843768119812	2.446772813796997	3.1550533771514893	3.4263548851013184	3.0274243354797363	2.6917080879211426	1.1914945840835571
CST1	CST1	-1.8656286001205444	-1.7399457693099976	-1.7836188077926636	-2.8102409839630127	4.280130863189697	2.834547996520996	-2.8102409839630127	-1.8947010040283203	-1.7610772848129272	-2.4201478958129883	-3.2650554180145264	-2.583857774734497	-1.8819425106048584	-2.334068536758423	-2.132796049118042	4.280130863189697	-2.173865556716919	1.748296856880188	5.3352742195129395	6.1364617347717285	2.311084747314453	2.808063268661499	6.1364617347717285	6.1364617347717285	4.444647312164307	3.0005412101745605	-1.7139785289764404	3.270040512084961	-1.6101539134979248	1.5216388702392578	-0.6770902276039124	-0.5969247221946716	0.033823318779468536	-0.3892180323600769	0.25805485248565674	-0.2643539607524872
CST11	CST11	0.5622344017028809	-0.010066908784210682	0.27015969157218933	0.02986113727092743	0.20201021432876587	1.582342267036438	0.4076976478099823	0.5029318332672119	-0.0454280860722065	0.48786821961402893	1.2505050897598267	0.5055385828018188	0.4060443043708801	-0.1646159142255783	0.4879886507987976	0.6675958633422852	0.25872597098350525	0.7585680484771729	0.39359214901924133	0.5427043437957764	-0.16656513512134552	-0.5610928535461426	-0.18690277636051178	0.004614496137946844	-0.5755821466445923	-0.3631223440170288	-0.2985415458679199	-0.5660544633865356	-0.2867802679538727	-0.5116512179374695	-1.5698741674423218	-2.5365419387817383	-1.1024285554885864	-1.3179328441619873	-0.7822445034980774	-1.921250820159912
CST2	CST2	-0.5136085152626038	-0.721848726272583	-0.6520417332649231	-0.8192089200019836	1.7866109609603882	2.4717514514923096	-1.0314772129058838	-0.326116681098938	-0.38841456174850464	1.004138469696045	-0.8266025185585022	-0.6785401701927185	-0.6838380098342896	-1.1459275484085083	-0.7859579920768738	3.4157140254974365	-0.9991340041160583	1.1854138374328613	2.405787229537964	0.6359117031097412	0.8152908682823181	1.634136438369751	-0.49931323528289795	-0.476498007774353	-0.33746492862701416	-0.11830902844667435	-0.5205264687538147	1.5897668600082397	-0.7252935171127319	0.5535048246383667	-1.098067283630371	-1.0653951168060303	-0.8336136937141418	-0.910485029220581	-0.08888708055019379	-0.658528745174408
CST3	CST3	1.6198480129241943	1.6839905977249146	-1.9405759572982788	-0.8602668642997742	-0.9881376624107361	-0.9572563767433167	-0.17299240827560425	1.5079460144042969	1.7386744022369385	-0.5071552991867065	-1.17256498336792	-0.3403944969177246	-1.8638312816619873	-0.6136707663536072	1.719083547592163	2.5903515815734863	-0.03942488133907318	1.3122483491897583	0.8144194483757019	-1.1528953313827515	0.3813183307647705	1.3761459589004517	-1.0041358470916748	-1.704616665840149	-0.8223527669906616	-1.7983494997024536	1.7050480842590332	1.4470906257629395	1.7684797048568726	0.3857893943786621	2.5429930686950684	2.834547996520996	1.5883585214614868	1.7676072120666504	3.0097196102142334	2.5930936336517334
CST7	CST7	-0.05095023661851883	-0.06886179000139236	0.08152162283658981	-0.6935227513313293	-0.35291045904159546	-0.372243732213974	-0.3887103199958801	-0.1977541148662567	0.9236750602722168	-0.42627590894699097	-0.00716666504740715	0.23538096249103546	0.059688203036785126	-0.2818615734577179	0.9638243317604065	-0.4368220865726471	-0.23281949758529663	0.02245372347533703	0.6443201303482056	0.12426666170358658	-0.05863356217741966	0.1205197125673294	1.0066109895706177	0.028975503519177437	0.7480531930923462	0.14778950810432434	0.3020118474960327	0.9268844127655029	0.4579198360443115	0.7462741732597351	-0.5671305656433105	-0.6762011051177979	-0.9450074434280396	-2.2697160243988037	-2.0467495918273926	-0.7541331052780151
CST8	CST8	-0.28397342562675476	0.10199004411697388	-0.3945831060409546	0.045005545020103455	0.08959396928548813	0.4435710310935974	0.5752859115600586	0.06676533818244934	0.5373520255088806	0.6210312843322754	0.6291689276695251	0.2948552966117859	0.6405506134033203	-0.11067415028810501	0.05704015493392944	-0.10424072295427322	0.5112565159797668	0.07424944639205933	-0.17163550853729248	-0.21902194619178772	0.4372856914997101	0.509262204170227	0.36881783604621887	0.6714499592781067	-0.290641188621521	0.19644862413406372	0.34988003969192505	-0.17228443920612335	-0.01318266335874796	0.25784486532211304	-1.742011547088623	-0.7856360673904419	-1.0681815147399902	-1.1152225732803345	-1.3981916904449463	-3.2650554180145264
CTCF	CTCF	1.2565377950668335	0.9450596570968628	0.5226942300796509	-0.5635762214660645	-0.9972500801086426	-0.8156885504722595	-0.614111065864563	0.849962592124939	1.0994385480880737	-0.4955388009548187	-0.611650288105011	-0.3046833574771881	0.3322548568248749	0.4769110083580017	1.021371841430664	0.779200553894043	-0.10019338876008987	-0.4973219335079193	-0.5022817254066467	-0.7807414531707764	-0.4094655215740204	-0.4247192442417145	-0.8621013164520264	-1.0721778869628906	-0.6546796560287476	-0.746803343296051	1.0358470678329468	1.0162065029144287	1.8222284317016602	0.9883532524108887	1.2085208892822266	1.1553736925125122	1.1666420698165894	1.0489102602005005	1.2356168031692505	1.1123859882354736
CTGF	CTGF	-1.396976113319397	-2.5365419387817383	-3.0892956256866455	3.1102287769317627	3.4588117599487305	3.0324249267578125	2.8926918506622314	-2.732619285583496	-1.6673420667648315	2.9023826122283936	3.4981372356414795	1.853014349937439	-2.8757667541503906	2.319525718688965	-2.9264912605285645	2.3876774311065674	2.3900306224823	1.9780410528182983	2.256998300552368	1.0291571617126465	3.3388938903808594	0.9687253832817078	1.2221176624298096	3.9777045249938965	3.2640819549560547	4.088165283203125	-1.921250820159912	1.261393666267395	-2.173865556716919	3.8402321338653564	0.4470192790031433	-0.15827219188213348	0.09170005470514297	-0.17030058801174164	0.02020038105547428	0.6068370938301086
CTGLF1	CTGLF1	0.025010917335748672	0.0556144043803215	0.3303375244140625	0.4053587019443512	-0.36008819937705994	-0.294340044260025	0.8058046102523804	0.7158705592155457	-0.5556743741035461	-0.39547309279441833	-0.07482092827558517	0.8341216444969177	0.8610022664070129	1.0589420795440674	0.06295309960842133	0.8214405179023743	0.27194514870643616	-0.37323567271232605	-0.4869501292705536	-0.5900157690048218	-0.10044543445110321	0.8854844570159912	-0.29278382658958435	0.004201781935989857	-0.26883336901664734	-0.032714586704969406	0.6164037585258484	0.1939896047115326	0.8123051524162292	0.41011300683021545	1.6397244930267334	1.8240492343902588	1.7012341022491455	1.5572493076324463	1.6010456085205078	1.0141968727111816
CTNNA1	CTNNA1	-0.5623698234558105	0.46110212802886963	2.4174108505249023	0.967449963092804	1.204177737236023	-0.09875696897506714	0.39214420318603516	0.8202065229415894	-0.5238497257232666	-0.36343178153038025	0.7681454420089722	-0.340105265378952	0.6532649397850037	1.7797234058380127	-0.25097551941871643	1.1627302169799805	1.1084036827087402	4.153131740167737E-4	-1.407332420349121	0.6033287048339844	-0.513348400592804	-0.7348219156265259	-0.6191796064376831	-0.8075426816940308	-0.8806686997413635	-0.9996609687805176	-0.7528976798057556	-0.22668293118476868	1.20650053024292	0.8647646903991699	2.267925262451172	1.9409030675888062	2.1723620891571045	1.8848661184310913	2.1431288719177246	1.402374505996704
CTNNA2	CTNNA2	3.2087602615356445	3.1876115798950195	-0.8874544501304626	-1.4872047901153564	-1.1818289756774902	-1.1522337198257446	-1.022034764289856	2.9922571182250977	3.9144937992095947	-1.2779182195663452	-1.2919776439666748	-1.4128402471542358	-1.0486986637115479	-1.1612281799316406	2.788459539413452	-1.097638487815857	-1.0115690231323242	-1.370309591293335	-1.2638083696365356	-1.5128639936447144	-1.2653406858444214	-1.2461696863174438	-1.4118279218673706	-1.494907259941101	-1.4391353130340576	-1.1790730953216553	2.437753438949585	-1.4835238456726074	1.4294861555099487	-1.4990431070327759	0.5381655693054199	0.22603973746299744	0.36657148599624634	0.45163071155548096	0.43393567204475403	0.942953884601593
CTNND2	CTNND2	3.371783494949341	3.6648693084716797	2.1470582485198975	-1.8784750699996948	-1.58323335647583	-1.9902483224868774	-1.9947961568832397	3.246999740600586	3.9777045249938965	-1.7162888050079346	-2.0467495918273926	-1.8521250486373901	1.1220453977584839	-1.5210096836090088	3.4818766117095947	-1.7139785289764404	-1.3784738779067993	-1.8033409118652344	-1.7587473392486572	-1.9841103553771973	-1.4651135206222534	-1.8012319803237915	-2.0364718437194824	-1.6942049264907837	-2.056394338607788	-1.418263554573059	2.742908000946045	-1.5095345973968506	2.9360885620117188	-1.4787408113479614	1.3338136672973633	1.3443048000335693	1.2384321689605713	0.9351586103439331	1.171802282333374	0.9761844277381897
CTSB	CTSB	0.8137261271476746	0.9406805634498596	1.193751335144043	0.1924009621143341	-0.03032134659588337	-0.46193817257881165	0.4359033703804016	1.4182268381118774	0.8312720656394958	1.1463301181793213	-0.31632402539253235	0.8528509736061096	-0.9297260046005249	2.7226202487945557	1.6141693592071533	1.4418511390686035	1.9980641603469849	-1.368633508682251	-0.8596150279045105	-1.2019449472427368	-1.4455463886260986	-1.0756653547286987	0.929085910320282	-0.4031927287578583	-0.2757363021373749	-1.3912010192871094	1.2531177997589111	-1.2541937828063965	-0.437214195728302	-1.195577621459961	2.2184641361236572	2.030357837677002	1.966700553894043	2.102858781814575	2.8564252853393555	3.240022659301758
CTSE	CTSE	0.3658571243286133	-0.5594918727874756	-0.6229066252708435	-0.5170061588287354	-0.8785115480422974	-0.28888973593711853	-0.06276644021272659	-0.5615638494491577	-0.4616820216178894	-0.3095936179161072	-0.5398709177970886	-0.6943308115005493	-0.5107786059379578	-0.6356254816055298	-0.22875116765499115	-0.6847238540649414	-0.7117319703102112	-0.22207175195217133	-0.3334225118160248	0.6891643404960632	1.6671779155731201	1.6043140888214111	1.404592752456665	1.6739996671676636	1.8693822622299194	1.3836413621902466	0.7296220660209656	0.7112590670585632	0.769221842288971	0.7439466714859009	-0.8768959641456604	-1.1397264003753662	-0.4206383526325226	-1.5434644222259521	-0.8611262440681458	-0.7433229088783264
CTSH	CTSH	2.0442662239074707	3.1363725662231445	-0.9392130970954895	1.8718304634094238	-1.1114799976348877	-1.5223113298416138	1.9131546020507812	3.9003350734710693	2.2944371700286865	-1.2265628576278687	-0.3323115110397339	2.5960283279418945	-0.9610759019851685	-2.144763708114624	2.880103826522827	-1.728743314743042	-1.0745627880096436	-2.2022554874420166	-1.178090214729309	-2.03174090385437	-1.8299784660339355	-1.8856045007705688	-2.0861258506774902	-2.215909481048584	-2.470308780670166	-2.0610947608947754	2.5262386798858643	-2.181415557861328	3.355881452560425	-2.015075922012329	0.35344818234443665	0.37685999274253845	0.2376808375120163	0.3373147249221802	0.44922900199890137	1.1993558406829834
CTSK	CTSK	-2.3273086547851562	-2.076620101928711	-1.3340312242507935	1.780516266822815	-0.417371541261673	3.371783494949341	1.0208672285079956	-1.7543944120407104	-2.0364718437194824	3.439439296722412	2.296110153198242	2.4601824283599854	-2.0908288955688477	2.4014248847961426	-2.2697160243988037	3.37900972366333	2.308934211730957	1.9686216115951538	2.9023826122283936	1.5831810235977173	1.4871022701263428	2.561943292617798	2.2184641361236572	1.6671779155731201	1.3683321475982666	-0.3098239600658417	-1.8599402904510498	2.5103533267974854	-1.9437204599380493	1.2996037006378174	0.29134973883628845	0.044842299073934555	0.17670276761054993	-0.001959115033969283	0.6315829157829285	0.5078269839286804
CTTN	CTTN	-0.22630435228347778	-0.6034493446350098	1.0863217115402222	1.245843768119812	-0.0024182142224162817	1.2534595727920532	0.7045532464981079	-0.0677337571978569	-0.7969526648521423	1.2721501588821411	1.3683321475982666	0.9821394085884094	-0.49765926599502563	1.3904106616973877	-0.8844535946846008	0.22499263286590576	1.2934253215789795	0.9640712141990662	-0.3023665249347687	0.45439356565475464	-0.555577278137207	-0.07727013528347015	-0.9956874847412109	-0.2934320271015167	-1.1313837766647339	-0.819023072719574	-0.05597255751490593	1.1129741668701172	0.9249753355979919	0.7576188445091248	2.9708542823791504	2.5708260536193848	3.0216176509857178	2.834547996520996	3.257568597793579	2.462501049041748
CUEDC1	CUEDC1	1.1106539964675903	1.1407300233840942	2.1431288719177246	-0.6968190670013428	-0.6681284308433533	-0.8719100952148438	-0.645962655544281	1.3904106616973877	0.11760396510362625	-0.7056122422218323	-0.31518951058387756	0.4754291772842407	-1.083451271057129	1.0803812742233276	1.0367183685302734	-0.1274929642677307	1.7767153978347778	-1.0872185230255127	-1.4897229671478271	-0.7952459454536438	0.7512032389640808	0.684781014919281	0.7052540183067322	0.9484253525733948	0.3410000801086426	0.8838760852813721	-0.9432247281074524	-0.8897607922554016	1.524322748184204	-0.9647293090820312	1.323297142982483	1.1843864917755127	1.049847960472107	1.151808738708496	0.9705404043197632	0.7312434315681458
CUEDC2	CUEDC2	-0.3120110034942627	0.5848823189735413	0.2052551954984665	0.534812331199646	-0.5634891390800476	-0.7915911078453064	0.7158705592155457	-0.06802001595497131	0.6745502352714539	-0.5726667046546936	-0.3440711796283722	-0.3299587368965149	1.6367942094802856	-0.5913170576095581	0.6072922945022583	0.3643992245197296	-0.7021037340164185	-0.5929749011993408	0.513434648513794	0.9853982925415039	-0.7736683487892151	-0.8839367032051086	0.3208247721195221	-0.3257511556148529	0.2455739676952362	-0.4887726902961731	0.9491784572601318	1.3301594257354736	0.8379663825035095	0.9424715042114258	1.159990906715393	1.4470906257629395	1.385925531387329	1.372078776359558	1.1782944202423096	0.7302249670028687
CXADR	CXADR	1.378942608833313	2.462501049041748	3.767615556716919	-0.3446580469608307	-1.7853829860687256	-0.9084118604660034	1.9311443567276	2.1794273853302	0.7285372018814087	1.4210439920425415	-1.6279363632202148	0.42658156156539917	3.4588117599487305	-1.5059301853179932	1.615830421447754	-1.0454181432724	-1.6523741483688354	-1.5667414665222168	1.9453380107879639	-1.7266716957092285	-1.9841103553771973	-1.8988221883773804	-1.9270715713500977	-1.8893877267837524	-2.03174090385437	-1.6661717891693115	1.6663001775741577	-1.7026621103286743	2.5103533267974854	-1.6158605813980103	1.2606266736984253	0.9989897608757019	1.6533801555633545	1.117081880569458	1.3082243204116821	0.8438713550567627
CXCL10	CXCL10	0.6061943769454956	0.1466338038444519	0.03499332070350647	-0.3457335829734802	-0.18884062767028809	-0.43257656693458557	-0.35738855600357056	0.2030709683895111	0.5723543763160706	0.852677047252655	-0.3054795265197754	0.23229973018169403	-0.19678165018558502	-0.11409146338701248	1.858083724975586	0.9308671951293945	0.010203803889453411	-0.540199339389801	-0.5003401637077332	-0.44351932406425476	-0.44935786724090576	-0.3635473847389221	0.1307491660118103	-0.1787155419588089	0.10549947619438171	0.7730956673622131	0.12547099590301514	0.09135613590478897	-0.13347473740577698	0.5548160672187805	-2.1499483585357666	-1.1974304914474487	-1.44846773147583	-1.3045439720153809	-2.24041485786438	-0.5867661237716675
CXCL5	CXCL5	0.5102413892745972	-0.11322961747646332	0.32564982771873474	0.7904485464096069	-0.059263888746500015	0.3441688120365143	0.0648166835308075	0.09661129117012024	0.46987104415893555	-0.26180246472358704	0.4556168019771576	0.14196687936782837	-0.36733362078666687	0.42643293738365173	0.880998969078064	0.1729174256324768	0.21687716245651245	-0.28385668992996216	0.44693636894226074	0.6151899099349976	0.042316872626543045	0.16261902451515198	0.7517410516738892	0.2927187979221344	0.07055918872356415	-0.40633437037467957	-0.0869615226984024	0.08249050378799438	-0.18007875978946686	-0.19175049662590027	-0.9014836549758911	-2.154822826385498	-1.313828468322754	-1.3636809587478638	-0.47683390974998474	-0.2641127407550812
CXCL6	CXCL6	-1.0353493690490723	-1.206374168395996	-1.0658844709396362	2.792172431945801	-0.8704696893692017	4.773494720458984	-0.9060029983520508	-1.1335819959640503	-0.81999272108078	4.830691337585449	1.4888027906417847	-1.0077097415924072	-0.9282286167144775	-1.351223111152649	-1.2111189365386963	0.9848705530166626	-1.2874096632003784	-0.7374853491783142	3.2755844593048096	0.785367488861084	-0.3621910512447357	-0.2280411273241043	3.0005412101745605	2.7540788650512695	1.615094542503357	-1.0080370903015137	-0.9966109395027161	-0.6049598455429077	-0.97092604637146	-1.2733670473098755	-1.372705101966858	-0.6061702966690063	-0.4554239809513092	-0.7525893449783325	-0.7867985963821411	-0.6644405126571655
CXCR4	CXCR4	0.5909791588783264	0.7566776275634766	1.3409678936004639	-0.5723735094070435	-0.3769740164279938	-0.5407699346542358	-0.6343961954116821	0.9236750602722168	0.8402495384216309	-0.33009225130081177	-0.3216325044631958	0.053967155516147614	3.524824857711792	-0.691618800163269	1.1771401166915894	-0.6117542386054993	-0.44912728667259216	-0.49297353625297546	-0.46188539266586304	-0.330654114484787	-0.4103195369243622	-0.644463300704956	-0.4654364287853241	-0.36750632524490356	-0.43586283922195435	-0.5037347674369812	0.49110013246536255	-0.9180095195770264	0.7307795286178589	-0.7252935171127319	1.3155200481414795	1.468396782875061	0.7805502414703369	1.5181999206542969	0.8056172132492065	2.1088004112243652
CXorf20	CXorf20	-0.10353983938694	-0.0552501417696476	0.02676485851407051	-0.3056448698043823	0.22170038521289825	0.39663180708885193	-0.5261686444282532	0.6983316540718079	0.29452499747276306	0.22421953082084656	0.5670445561408997	0.6546241641044617	0.5806143879890442	0.36835426092147827	0.3728482127189636	0.3765569031238556	-0.3233853876590729	-0.29615291953086853	-0.4431973099708557	0.0670001283288002	0.19566035270690918	0.02185152657330036	-0.05970795825123787	-0.5074158906936646	0.7785341143608093	-0.14171254634857178	0.6551950573921204	0.30852630734443665	0.4708394408226013	0.6710843443870544	-0.9171543717384338	-0.9204157590866089	-0.7820888161659241	-1.3263612985610962	-1.9340646266937256	-0.3796105682849884
CXorf21	CXorf21	0.5503380298614502	-0.053792864084243774	0.06636755913496017	-0.10019338876008987	0.2640435993671417	0.6685815453529358	0.27478715777397156	-0.028830289840698242	0.04949861764907837	0.27478715777397156	0.24025161564350128	0.09121949225664139	-0.30280956625938416	0.7640907764434814	-0.16304254531860352	-0.6157135367393494	-0.03436393663287163	0.33884963393211365	0.4095187187194824	0.18977683782577515	0.32549265027046204	-0.03526212275028229	-0.4028910994529724	0.7102455496788025	-0.29278382658958435	0.24031805992126465	0.38741007447242737	0.6134830117225647	0.7028591632843018	0.16872882843017578	-1.407332420349121	-0.7711654901504517	-0.9661198258399963	-0.8661403656005859	-2.0020482540130615	-0.314277321100235
CXorf50	CXorf50	0.7730956673622131	0.5621254444122314	0.3119986057281494	-0.3220236599445343	0.7212587594985962	0.17534567415714264	0.39330050349235535	-0.4460591673851013	0.3370364308357239	0.45985230803489685	0.521117627620697	0.03746950626373291	0.038055337965488434	0.34809356927871704	0.7524192929267883	-0.5313652753829956	-0.45149436593055725	0.49100324511528015	0.47649601101875305	0.47212523221969604	0.17624834179878235	0.035599540919065475	0.3969445526599884	0.0745173916220665	-0.29476556181907654	-0.1514790654182434	0.31928572058677673	-0.3473822772502899	0.0593617707490921	0.018548738211393356	2.4174108505249023	2.228541135787964	2.015348196029663	2.2268950939178467	2.6370623111724854	1.8358749151229858
CYB5R2	CYB5R2	1.1320343017578125	1.8358749151229858	4.511951446533203	-1.0847342014312744	1.5310300588607788	-0.5884115695953369	-1.8947010040283203	1.905707836151123	0.06949592381715775	-2.370354175567627	-0.5985566973686218	-1.9841103553771973	-1.8753435611724854	-1.682144284248352	-0.5056399703025818	0.4067845046520233	-0.9313322305679321	0.5884338021278381	-1.8893877267837524	0.11299462616443634	0.43362918496131897	0.4955546259880066	0.9029789566993713	1.143282413482666	1.0668410062789917	0.2180119752883911	-0.969427227973938	1.701878547668457	1.8365733623504639	0.8330058455467224	2.481003522872925	1.668653964996338	2.0164570808410645	2.0699779987335205	2.255207061767578	0.06160062178969383
CYB5R3	CYB5R3	-0.48439672589302063	-1.0173091888427734	0.4107256829738617	1.3099950551986694	0.43742701411247253	0.6791971921920776	1.0727381706237793	-1.1750341653823853	-0.21350660920143127	0.5198201537132263	1.3113704919815063	-0.4043520987033844	-1.60035240650177	1.5232754945755005	-0.6256119608879089	1.2140411138534546	1.6887205839157104	1.3792338371276855	1.46959388256073	1.920446753501892	0.24659177660942078	1.0208672285079956	0.4730161428451538	-0.7810186743736267	0.8935925960540771	0.1393306851387024	-1.033918857574463	1.5259960889816284	-0.9467292428016663	1.6321477890014648	3.8724148273468018	3.1102287769317627	3.7054014205932617	3.3388938903808594	3.9604244232177734	2.693692684173584
CYC1	CYC1	-0.7551999092102051	-0.9626926779747009	-0.5069954991340637	-0.6658923029899597	-0.3284471035003662	-0.4921315312385559	0.6734671592712402	-0.8139463663101196	-0.5623698234558105	-0.7902625203132629	-0.47333112359046936	-0.671562135219574	1.4534629583358765	-0.8731321692466736	-0.5809271931648254	-0.12657728791236877	-0.8930193185806274	-0.5494744181632996	-0.15358053147792816	0.9221462607383728	0.22119347751140594	-0.16228744387626648	1.5961861610412598	1.7919350862503052	1.7098002433776855	1.7144125699996948	0.8109174966812134	2.2589633464813232	0.618251621723175	2.078369140625	1.8661867380142212	1.7204498052597046	1.6291416883468628	1.752806305885315	1.672541856765747	2.020207643508911
CYCS	CYCS	2.061765432357788	1.7169359922409058	-1.1590240001678467	-0.4745495915412903	-1.7881251573562622	0.16481494903564453	1.4717230796813965	1.3148032426834106	2.311084747314453	0.6357625126838684	-0.8442111611366272	1.6833105087280273	-0.7871388792991638	-1.1835070848464966	2.056511878967285	-0.3202575445175171	-0.8011171221733093	-1.135050654411316	0.819433867931366	-1.15993070602417	-0.35339465737342834	-1.17039155960083	-1.4251420497894287	-1.13898503780365	-1.5804287195205688	-1.1948943138122559	1.8785797357559204	-0.39852818846702576	1.3802069425582886	-1.4405522346496582	2.194282293319702	2.308934211730957	2.4875452518463135	2.313300848007202	2.1075870990753174	2.7253737449645996
CYFIP1	CYFIP1	0.43090325593948364	-0.49190351366996765	0.4531809687614441	-0.05036304146051407	0.8152908682823181	0.9859080910682678	-0.2785177230834961	0.1673298478126526	0.2635992169380188	0.533656656742096	-0.21663226187229156	0.20503641664981842	-0.02916225977241993	0.5128602385520935	0.11154501885175705	0.1177205890417099	0.6525372266769409	-0.04746498912572861	-0.20129312574863434	-0.4031927287578583	0.18710094690322876	0.08600352704524994	0.16658295691013336	0.2969488799571991	-0.08153490722179413	-0.020040635019540787	0.2683461308479309	0.43090325593948364	0.09456950426101685	0.5678560137748718	1.5976451635360718	1.174049735069275	1.7204498052597046	1.3315659761428833	1.4811432361602783	1.7684797048568726
CYLC2	CYLC2	-0.2797647714614868	0.15743669867515564	-0.6638778448104858	-0.16016227006912231	-0.5646871328353882	-0.611434280872345	0.49725136160850525	-0.22519917786121368	-0.24815265834331512	-0.0883660838007927	-0.4606943130493164	-0.3610803186893463	-0.27986088395118713	-0.6582785844802856	-0.2357429713010788	-0.5498294234275818	-0.0902988538146019	-0.33920496702194214	-0.2367720603942871	-0.38052403926849365	0.635238766670227	1.0164774656295776	0.9551442265510559	0.8366668820381165	1.3913954496383667	1.1180530786514282	0.9574325680732727	0.9034397006034851	1.1475263833999634	0.8026564717292786	-1.7656439542770386	-0.8070228695869446	-0.5611612200737	-1.299655795097351	-1.1367394924163818	-0.29311415553092957
CYLN2	CYLN2	1.7509318590164185	1.8141831159591675	1.7573033571243286	-1.7565598487854004	-0.37680742144584656	-1.0216484069824219	-1.971458077430725	2.01904034614563	1.6273332834243774	-1.3399379253387451	-1.708795189857483	-1.87376070022583	0.949404776096344	-0.8841862082481384	1.7740381956100464	-0.7959391474723816	-1.5598093271255493	-1.1558979749679565	-1.537230372428894	0.1815672367811203	-1.142076849937439	-1.2848917245864868	-0.5537140965461731	-0.290052205324173	1.7676072120666504	0.1142149269580841	1.395132303237915	1.032860279083252	2.233771800994873	1.3355523347854614	1.5036444664001465	1.344780445098877	1.0988661050796509	1.2859957218170166	1.4598661661148071	1.2073509693145752
CYP26A1	CYP26A1	-0.007913157343864441	-0.37145912647247314	0.15992087125778198	-0.5743338465690613	-0.23457945883274078	0.18268516659736633	0.6858624815940857	0.3696889579296112	0.6001843810081482	-0.28065988421440125	0.19487938284873962	0.13375240564346313	-0.0677337571978569	-0.644463300704956	-0.054157257080078125	-0.10312564671039581	0.3930402994155884	-0.15910065174102783	0.3686223030090332	0.5749981999397278	0.8156466484069824	0.343257874250412	0.5443946123123169	0.8240059018135071	0.04765230044722557	0.7640907764434814	-0.03193586319684982	0.3606136441230774	0.20832426846027374	0.411932110786438	-1.3948867321014404	-1.070883870124817	-1.0454181432724	-3.145341396331787	-1.0947227478027344	-0.5829470753669739
CYP27A1	CYP27A1	2.0864334106445312	2.8036577701568604	3.0324249267578125	-0.3006899356842041	-1.54766845703125	-1.8182817697525024	-0.6442850232124329	2.940730333328247	1.6811869144439697	-1.6763182878494263	-1.7853829860687256	1.9592019319534302	-1.4118279218673706	-0.285467267036438	1.982388973236084	-1.5561652183532715	0.21956279873847961	-2.284438371658325	0.4425201714038849	-0.716624915599823	-1.8402128219604492	-2.076620101928711	-1.2673293352127075	-1.4659899473190308	-1.297774076461792	-2.1020078659057617	1.2934253215789795	-1.4061788320541382	3.37900972366333	-1.3464020490646362	1.1692155599594116	1.573537826538086	1.2124998569488525	1.4836807250976562	1.1762841939926147	0.934109628200531
CYP2A6	CYP2A6	-0.1297479271888733	0.278705358505249	0.12233574688434601	0.5682429075241089	0.23998533189296722	0.5121303200721741	-0.06886179000139236	-0.21074001491069794	0.824463963508606	-0.5316527485847473	0.39893659949302673	0.24127629399299622	0.2404203861951828	0.17879855632781982	0.5957427024841309	-0.42519500851631165	-0.1661398559808731	0.6634535789489746	-0.1646159142255783	0.2108602076768875	0.33351877331733704	0.3082774579524994	0.37510257959365845	0.7519195079803467	0.8129119277000427	0.49725136160850525	0.10015218704938889	-0.5920107364654541	-0.3030455708503723	-0.15336768329143524	-3.5229034423828125	-1.1859840154647827	-1.2990108728408813	-1.1279432773590088	-1.7007250785827637	-1.395869493484497
CYP2B7P1	CYP2B7P1	0.16585679352283478	0.4822944104671478	-0.441263884305954	-0.053792864084243774	0.2818123400211334	-0.4793347120285034	-0.2620351314544678	0.4060443043708801	0.25844907760620117	0.39007624983787537	0.403216153383255	0.15780968964099884	-0.28784942626953125	0.7354357242584229	-0.09603390097618103	0.6782998442649841	-0.28202328085899353	0.1562100648880005	0.07577236741781235	0.2122483104467392	-0.21991755068302155	0.36881783604621887	0.6220408082008362	0.32258087396621704	0.14568284153938293	-0.025363214313983917	0.25501778721809387	0.48150259256362915	0.5711018443107605	0.5014485716819763	-0.4340881109237671	-0.71895432472229	-1.1672481298446655	-3.706974983215332	-2.694870710372925	-2.732619285583496
CYP2J2	CYP2J2	3.6490936279296875	3.6281425952911377	3.326042652130127	-1.9472705125808716	-1.3892852067947388	-1.8148834705352783	-1.909148931503296	3.465686798095703	2.624251365661621	-1.4835238456726074	-1.8182817697525024	-1.554151177406311	-1.0809005498886108	-1.60035240650177	2.2538387775421143	-1.4659899473190308	-1.4383331537246704	-1.6258630752563477	-1.5561652183532715	-1.7676845788955688	-1.4364900588989258	-1.7543944120407104	-1.7853829860687256	-1.5977081060409546	-1.6851309537887573	-1.3887165784835815	2.220928430557251	-1.1768994331359863	3.554150104522705	-1.4013643264770508	1.0940563678741455	1.3687725067138672	0.9907747507095337	1.1933456659317017	1.1511471271514893	0.6259847283363342
CYP4Z1	CYP4Z1	0.3584640324115753	0.3566046953201294	-0.3522707521915436	-0.2611672580242157	-0.2771587371826172	-0.025886327028274536	-0.476498007774353	0.23158760368824005	0.14231565594673157	-0.360323965549469	0.8069953322410583	1.3091168403625488	-0.08003119379281998	0.3225055932998657	0.01619662158191204	0.6085175275802612	-0.36565539240837097	-0.05838807299733162	0.17051316797733307	-0.31831595301628113	-0.03777467831969261	0.5323463082313538	0.10135672986507416	0.009845620952546597	0.4759882986545563	-0.03827211633324623	0.5848823189735413	0.5632529258728027	-0.04520357400178909	0.7502373456954956	-1.0349745750427246	-0.6646913290023804	-0.9901649951934814	-2.181415557861328	-0.7014872431755066	-1.1079078912734985
CYR61	CYR61	-1.9562780857086182	-2.6777868270874023	-2.8102409839630127	2.134040594100952	3.6281425952911377	1.8673930168151855	1.409653902053833	-3.2650554180145264	-2.9018120765686035	-0.4742099642753601	3.1474478244781494	2.1723620891571045	-1.871273398399353	2.7825443744659424	-2.0804686546325684	4.050985336303711	3.2640819549560547	3.9144937992095947	-0.47689324617385864	1.6334904432296753	3.332700490951538	-0.7651757597923279	0.6379761099815369	2.1577227115631104	2.501990556716919	3.371783494949341	-0.8055722117424011	0.8850475549697876	-1.5307036638259888	4.773494720458984	0.10015218704938889	-0.599642813205719	-0.46172967553138733	-0.360323965549469	0.12390865385532379	0.5706534385681152
DAAM2	DAAM2	3.1669540405273438	2.792172431945801	0.37170714139938354	-2.57255220413208	-2.4312973022460938	-1.555087685585022	-2.9018120765686035	3.161081552505493	2.7093372344970703	-2.9018120765686035	-0.6861048936843872	-2.5484931468963623	-1.971458077430725	-1.2130749225616455	2.256998300552368	-1.3026138544082642	-1.2270138263702393	-0.805378258228302	-2.5599887371063232	0.5001444816589355	-0.028565233573317528	-0.7787652611732483	0.7762780785560608	-0.12745638191699982	2.0970711708068848	0.04976546764373779	1.2409149408340454	0.9505200386047363	3.2221240997314453	1.6010456085205078	0.8554345369338989	1.3836413621902466	0.735590934753418	1.0089794397354126	0.6763041019439697	-0.13549169898033142
DAB2	DAB2	-1.871273398399353	-2.2199926376342773	-2.1886045932769775	2.9023826122283936	2.2468435764312744	3.8584063053131104	2.4402036666870117	-2.3165454864501953	-2.3413777351379395	2.822932243347168	3.8402321338653564	1.847570776939392	-2.8102409839630127	2.490370512008667	-0.8899310827255249	2.4853475093841553	3.214583158493042	2.3786582946777344	1.6894546747207642	0.9183433651924133	2.120161533355713	1.7317839860916138	1.6117029190063477	2.2821269035339355	1.7012341022491455	1.042675256729126	-2.404013156890869	2.2434117794036865	-2.404013156890869	2.8590266704559326	-0.6623506546020508	-0.5810188055038452	-0.38765379786491394	-0.5353890061378479	-0.8134860396385193	-0.6564300060272217
DAD1	DAD1	-0.892300009727478	-0.7342807650566101	1.1109766960144043	-0.11594995111227036	0.7372903227806091	1.4632817506790161	-0.5705183148384094	-0.9587211608886719	-0.7007357478141785	0.888018012046814	0.8575316071510315	-0.7307901978492737	0.004462225828319788	0.7426876425743103	-0.603249728679657	1.3472379446029663	1.575857162475586	0.9301235675811768	1.1827237606048584	0.4045500159263611	0.9770703911781311	0.7056224942207336	0.4222359359264374	0.8935925960540771	0.5524720549583435	0.4318549633026123	-1.2111189365386963	1.4251203536987305	-0.5363121628761292	1.1945830583572388	2.647545099258423	2.6656601428985596	2.6917080879211426	2.7758326530456543	2.585218667984009	2.176999807357788
DAOA	DAOA	0.30453112721443176	0.3772646486759186	-0.2204381376504898	0.07438787817955017	-0.008844970725476742	-0.05036304146051407	0.11317421495914459	0.38192877173423767	-0.2331056296825409	0.4067845046520233	0.14887532591819763	0.21387620270252228	-0.354856014251709	0.40983840823173523	0.16167880594730377	0.27779632806777954	0.4347642958164215	0.1418452262878418	0.1237686425447464	0.09042833000421524	0.4769110083580017	0.1670139580965042	0.22223281860351562	0.5078269839286804	0.09606041759252548	0.12637066841125488	0.5337682962417603	-0.02793170139193535	0.03813517466187477	0.6815279722213745	-0.36385810375213623	-2.645298957824707	-1.6559008359909058	-0.7524086833000183	-1.3365877866744995	-0.6309905648231506
DARS	DARS	0.10645513981580734	0.7954360246658325	-0.42484521865844727	-0.744020402431488	0.13193881511688232	-0.17235371470451355	-0.37749114632606506	0.6157585978507996	0.9004529714584351	-0.7488930225372314	0.5420123338699341	-0.33219966292381287	1.7732468843460083	0.6758323311805725	0.6666837930679321	0.8306044936180115	-0.4247192442417145	0.4099474847316742	-0.8902065753936768	0.02115500718355179	0.7578163743019104	-0.4879128038883209	-0.2703491151332855	-0.3894021511077881	-0.22875116765499115	-0.4879128038883209	0.8105185627937317	0.061091817915439606	0.7447041869163513	-0.057172805070877075	1.8946079015731812	2.0021655559539795	1.8310507535934448	1.9131546020507812	1.7998411655426025	2.2718639373779297
DAZAP2	DAZAP2	0.9149684906005859	1.5426043272018433	1.9245352745056152	-0.3554586172103882	-0.5175996422767639	-0.7651757597923279	0.9489840269088745	1.3946623802185059	1.0372861623764038	-0.11626828461885452	-0.5362125039100647	-0.27273082733154297	0.8868165016174316	-0.26614910364151	1.212844729423523	0.7801215648651123	0.4822944104671478	-1.5084785223007202	-1.00273859500885	-0.9905575513839722	-0.938656747341156	-0.295585572719574	-0.27538034319877625	-0.8015602231025696	-0.9696484208106995	-0.8606142401695251	0.8248415589332581	-0.6667422652244568	1.78780996799469	-0.9510806202888489	2.58813738822937	2.405787229537964	2.585218667984009	2.504805564880371	2.490370512008667	2.074288845062256
DBC1	DBC1	2.7124524116516113	2.9023826122283936	-0.773000180721283	0.5142613649368286	-1.9947961568832397	-2.03174090385437	-1.59915292263031	3.098803997039795	3.161081552505493	-1.1812491416931152	-0.8410742282867432	-0.8856908082962036	-1.4305766820907593	0.7441308498382568	2.5073490142822266	2.276195764541626	-0.5738228559494019	-1.6697125434875488	-1.531907558441162	-1.6581882238388062	-2.181415557861328	-1.9119983911514282	-1.9119983911514282	-1.7543944120407104	-1.9528043270111084	-1.8926466703414917	3.676417589187622	-1.781599521636963	2.4717514514923096	-1.601814866065979	0.5331236720085144	0.2391682267189026	0.5395104885101318	0.1514839082956314	0.11011724174022675	-0.06321284174919128
DBI	DBI	1.0331244468688965	1.116655945777893	-0.08107446134090424	-1.2757450342178345	-1.5272855758666992	-0.21811287105083466	-1.5698741674423218	1.1692155599594116	1.3086283206939697	0.8067858219146729	-0.9389595985412598	-1.744924545288086	1.6043140888214111	-0.5098018050193787	1.5221428871154785	-1.1101341247558594	-1.124670147895813	0.9139358997344971	-0.2315441071987152	0.9543495774269104	1.6141693592071533	0.30967795848846436	-0.7362848520278931	0.11356765776872635	-0.5897324681282043	0.7772926092147827	0.4853806793689728	1.3627214431762695	1.098230242729187	0.5590315461158752	3.098803997039795	2.7124524116516113	3.036487340927124	3.036487340927124	2.7253737449645996	2.8148276805877686
DCTN1	DCTN1	1.1381752490997314	1.2606266736984253	2.021577835083008	-0.4559570848941803	-0.47048982977867126	-0.8354894518852234	-0.7105042338371277	1.3806320428848267	1.0798444747924805	-0.7183141112327576	0.639262855052948	-0.9313322305679321	-0.713291585445404	0.6878182888031006	1.1220453977584839	-0.5482444763183594	1.1275010108947754	-0.4658246636390686	-1.0474382638931274	0.5601398944854736	-1.0704946517944336	-1.1217074394226074	-0.5643619894981384	-0.21704891324043274	0.0453021414577961	-0.40790072083473206	0.775776743888855	-0.48567813634872437	0.9753749370574951	-0.10801190882921219	2.4402036666870117	2.788459539413452	2.716663360595703	2.746969699859619	2.501990556716919	1.318498134613037
DCTN2	DCTN2	-0.6677113771438599	-0.6362311244010925	0.7231292724609375	0.3606136441230774	-0.3454509377479553	-0.7547592520713806	0.2784358561038971	-0.5290542840957642	-0.714316189289093	-0.46506229043006897	0.5720602869987488	-0.5594918727874756	-0.40407705307006836	-0.10299032926559448	-0.746803343296051	0.5499770045280457	0.2964821755886078	0.2760653793811798	-0.5619595646858215	0.2744002640247345	1.0168148279190063	0.8556978106498718	1.2214422225952148	1.133220911026001	0.943900465965271	0.38019171357154846	0.9070714712142944	1.4767650365829468	0.8921706080436707	1.4147570133209229	2.302539587020874	2.5153822898864746	2.622331380844116	2.4875452518463135	2.2861597537994385	2.181716203689575
DCTN3	DCTN3	-0.17830681800842285	0.451708048582077	-0.17329604923725128	-0.1109982430934906	0.46009376645088196	0.44693636894226074	0.5778327584266663	0.1660783588886261	-0.23923595249652863	0.25235065817832947	0.7948663830757141	0.7359932661056519	-0.2175317406654358	0.09824700653553009	-0.01365547627210617	-0.26098886132240295	0.2856329381465912	0.5584565997123718	0.5527286529541016	1.019952416419983	0.30812227725982666	0.18106107413768768	-0.8406693339347839	-0.2502824068069458	-0.04554084315896034	0.46793991327285767	-0.005170608405023813	0.3205760419368744	0.17156046628952026	0.13859252631664276	1.6229863166809082	1.7169359922409058	1.7721326351165771	1.7104741334915161	1.730178952217102	1.4315040111541748
DCTN6	DCTN6	0.7862856388092041	1.3004108667373657	1.494430661201477	-0.10486707091331482	0.1711980700492859	1.1106539964675903	0.7013856768608093	0.960689902305603	1.408319115638733	0.627683162689209	0.5819507241249084	0.0937882661819458	1.3056162595748901	-0.011270036920905113	1.2304381132125854	0.5248010754585266	0.7408093214035034	-0.4980362355709076	-0.4829404652118683	-0.4636026918888092	-0.6914724707603455	-0.7724711894989014	-1.2919776439666748	-1.1635442972183228	-1.3948867321014404	-1.0574387311935425	0.11367852985858917	-0.7853608727455139	0.7894259691238403	-0.8004732728004456	1.8570200204849243	1.920446753501892	1.8729866743087769	1.8268578052520752	1.6348421573638916	1.340360403060913
DCXR	DCXR	1.0510334968566895	1.3705997467041016	-0.5861623287200928	0.4008302390575409	-0.9137733578681946	0.14054030179977417	0.26783400774002075	0.9925164580345154	1.480682611465454	-0.24125716090202332	-0.2702615559101105	-0.715360701084137	1.02224600315094	-0.9022940993309021	1.5136196613311768	-0.8963772654533386	-1.3125264644622803	-1.1913601160049438	0.711807131767273	-1.0021673440933228	-0.14754705131053925	-0.994594156742096	-0.17210127413272858	0.46329259872436523	0.2061690241098404	0.6603792905807495	1.0874829292297363	0.40364742279052734	0.8028056025505066	0.254747211933136	1.4690501689910889	1.8997985124588013	1.6478029489517212	1.9863396883010864	1.4894835948944092	1.6093831062316895
DDAH2	DDAH2	-0.5178232192993164	-0.01614924520254135	-0.9814928770065308	1.8839032649993896	-1.2829642295837402	-0.8067246079444885	0.4349247217178345	-0.6346951127052307	1.1910536289215088	0.5878201723098755	-0.45815128087997437	0.9848705530166626	1.8202491998672485	2.382965564727783	1.6010456085205078	0.8132811188697815	2.3395133018493652	-0.676074206829071	-0.18316048383712769	-0.9282286167144775	0.8298481106758118	-0.5656757354736328	-0.2122015655040741	-0.6112293004989624	0.4749034643173218	-0.8127225637435913	-0.7546281218528748	0.49402743577957153	-0.7827891111373901	-0.7462644577026367	1.3792338371276855	1.414279818534851	1.369734287261963	1.1363364458084106	1.5966682434082031	1.8161890506744385
DDHD2	DDHD2	1.0837903022766113	1.2739430665969849	0.9507573246955872	-0.4722086489200592	-0.2524119019508362	-0.8502010703086853	0.1928548514842987	1.1308122873306274	0.60910564661026	-0.3999421298503876	-0.6269310116767883	0.21956279873847961	0.7673510313034058	0.19921237230300903	0.9320509433746338	-0.34808701276779175	-0.15199579298496246	-0.2578539252281189	-0.6320157647132874	0.5480552911758423	-0.36214640736579895	-0.4205290377140045	-0.3196655213832855	0.41337814927101135	-0.20501767098903656	-0.22016458213329315	0.37685999274253845	-0.5689131617546082	0.5230063199996948	-0.45515501499176025	0.7899593114852905	1.321732997894287	1.1456425189971924	1.240199089050293	0.9095956087112427	0.8353556394577026
DDIT4L	DDIT4L	-1.0506782531738281	-0.36164239048957825	-1.630662441253662	-1.0434465408325195	-2.3791327476501465	-2.292006731033325	-0.06849520653486252	-0.17640012502670288	-0.8313564658164978	-1.4570128917694092	-2.645298957824707	3.3184194564819336	-1.7543944120407104	-1.3676007986068726	-0.4458368718624115	2.537411689758301	-0.48467862606048584	2.1514861583709717	-0.1485232412815094	3.2087602615356445	-1.7932865619659424	4.511951446533203	4.088165283203125	0.7786935567855835	3.567591905593872	-1.921250820159912	0.8603633046150208	4.2030415534973145	-0.1404174268245697	3.045759677886963	-0.9013105630874634	-1.1139777898788452	-0.6418145895004272	-0.6106380820274353	-0.5650178790092468	0.14576902985572815
DDR1	DDR1	1.3815314769744873	2.3576526641845703	3.809833526611328	-0.9078580737113953	-1.2421237230300903	-2.2336089611053467	-0.8982001543045044	2.3640711307525635	1.591568112373352	-1.6372640132904053	-0.2141701579093933	0.5403516292572021	3.22891902923584	-1.4088497161865234	1.4756048917770386	1.015937328338623	-1.4939571619033813	-1.7139785289764404	-1.1511194705963135	-1.335961937904358	-2.276682138442993	-2.154822826385498	-1.6922342777252197	-1.5248233079910278	-0.7167198657989502	-1.3711802959442139	1.2609926462173462	-1.1988898515701294	2.772307872772217	-0.05346709117293358	1.2181496620178223	1.1271770000457764	0.9985311627388	1.550311803817749	1.0496084690093994	0.42202597856521606
DDX24	DDX24	0.05200731009244919	0.9060130715370178	-0.43487754464149475	-0.14581388235092163	0.773258626461029	-0.15733754634857178	0.6618137359619141	0.7323064804077148	-0.06837118417024612	0.44445711374282837	0.029353857040405273	1.4310247898101807	-0.12310374528169632	1.0241434574127197	0.41517311334609985	2.091339111328125	0.8088505268096924	0.27068576216697693	0.5073460340499878	-0.715360701084137	-1.0753893852233887	-1.2684016227722168	-1.4297479391098022	-1.0038225650787354	-0.8760086894035339	-0.8201444745063782	1.3480454683303833	-0.31156089901924133	1.1514395475387573	0.5064938068389893	1.1310957670211792	1.297371506690979	1.2221176624298096	1.4593462944030762	1.0068674087524414	0.8696517944335938
DDX5	DDX5	0.7379034161567688	-0.10439736396074295	1.302659034729004	0.9176511764526367	1.013405203819275	-0.35593536496162415	1.6903047561645508	0.6813200116157532	-0.6616249084472656	1.2124998569488525	0.9239055514335632	2.0999717712402344	1.3052226305007935	1.868194341659546	0.22900338470935822	2.250150203704834	1.3986587524414062	0.8185844421386719	-1.5698741674423218	-1.5298658609390259	0.6613070964813232	1.0733541250228882	-1.6447492837905884	-1.4939571619033813	-2.173865556716919	-1.2647569179534912	-0.15846401453018188	-0.540199339389801	0.9563515782356262	-0.9739757776260376	3.50630521774292	3.432563543319702	3.6490936279296875	3.124376058578491	3.399106025695801	3.0634944438934326
DEFB103A	DEFB103A	0.054978664964437485	-0.25497689843177795	0.6226957440376282	-0.4089418947696686	-0.0035819048061966896	-0.27086371183395386	0.49869319796562195	-0.0293304231017828	0.4533306956291199	0.47521427273750305	-0.2890183925628662	0.7409647107124329	-0.48467862606048584	-0.15827219188213348	0.4437182545661926	0.527418851852417	-0.24037310481071472	0.3551687002182007	0.030159898102283478	0.2807568609714508	0.22298935055732727	-0.40523865818977356	0.14838136732578278	0.22141803801059723	0.5621254444122314	0.25119584798812866	0.37760987877845764	0.664902925491333	0.423556923866272	0.5713549852371216	-1.5682569742202759	-0.9901649951934814	-1.4897229671478271	-0.6134666800498962	-1.3441944122314453	-1.1764119863510132
DEFB112	DEFB112	-0.03836279362440109	0.2554461658000946	0.5754844546318054	0.48150259256362915	0.3548906445503235	0.09522819519042969	0.9856733083724976	-0.1408221572637558	0.6438226699829102	0.4254509508609772	-0.01883244700729847	0.6028281450271606	-0.34196966886520386	0.15834179520606995	0.09465263038873672	0.2937791347503662	0.4732148349285126	0.5621254444122314	0.2443707138299942	0.825400710105896	-0.15797059237957	-0.22980046272277832	-0.17778144776821136	0.021379390731453896	-0.004241565708070993	-0.4541162848472595	-0.14280521869659424	-0.11500240117311478	-0.016617361456155777	0.057906374335289	-1.0346354246139526	-2.292006731033325	-1.2353501319885254	-1.09380042552948	-1.8104896545410156	-2.3165454864501953
DENR	DENR	2.382965564727783	2.2696821689605713	2.1631832122802734	-1.5886430740356445	-1.4160889387130737	-1.407332420349121	-1.2714431285858154	2.4286394119262695	2.036734104156494	-1.821563720703125	-1.6996127367019653	1.5764844417572021	-0.8229120969772339	-1.6661717891693115	1.2085208892822266	-2.154822826385498	-1.557597279548645	0.9871332049369812	-0.49035078287124634	1.7416518926620483	-0.5692726969718933	-0.06849520653486252	0.9406805634498596	-0.2463984191417694	0.4925988018512726	0.1527443379163742	1.2696242332458496	-2.1109964847564697	1.8934890031814575	-1.7543944120407104	1.3864623308181763	1.3591567277908325	1.4958527088165283	1.3597097396850586	1.5255308151245117	1.8595592975616455
DGKZ	DGKZ	0.32729271054267883	0.138858824968338	0.0049011181108653545	-0.3447190821170807	-0.12212616950273514	0.4204773008823395	0.14424289762973785	0.34500420093536377	0.08173267543315887	0.3415032923221588	0.6981642246246338	0.6852189898490906	0.2975939214229584	0.7817395329475403	0.1908695101737976	0.3576256334781647	-0.3787786066532135	-0.11067415028810501	-0.04173434525728226	-0.20902150869369507	-0.31443774700164795	0.3193814158439636	0.7384819388389587	0.7057820558547974	-0.046742673963308334	0.2670678496360779	0.4506268799304962	0.602989912033081	-0.4920792281627655	-0.0879199355840683	1.8031001091003418	2.250150203704834	1.8785797357559204	2.067178249359131	1.9592019319534302	1.406076431274414
DHRS7	DHRS7	0.3779415190219879	0.38683754205703735	2.478793144226074	0.6932545900344849	1.8899619579315186	-0.1347627490758896	0.6465076804161072	0.6674401164054871	-0.23355527222156525	0.38584932684898376	0.1485801786184311	1.0759352445602417	0.5989153385162354	0.8035262823104858	0.7169190049171448	2.0942676067352295	1.7063122987747192	0.11047220975160599	-0.7645520567893982	-0.18979735672473907	-0.9865425825119019	-0.5279513001441956	-1.293526530265808	-1.358954668045044	-1.322986125946045	-1.0604218244552612	-0.36151182651519775	-0.6204694509506226	-0.16137737035751343	-0.8221688866615295	1.547927737236023	1.6586651802062988	1.575857162475586	1.712051272392273	1.670347809791565	1.3591567277908325
DKFZp451A211	DKFZp451A211	0.5029318332672119	0.6611527800559998	-0.22016458213329315	-0.6813477873802185	-0.03598730266094208	0.30005890130996704	0.8596234917640686	0.48848509788513184	0.020636683329939842	-0.4164959788322449	0.26652100682258606	-0.37249666452407837	0.7075819373130798	0.359183669090271	0.823653519153595	0.47553589940071106	-0.4671746492385864	0.2964821755886078	0.5306566953659058	0.01357136107981205	0.7892540097236633	0.056943926960229874	-0.2643539607524872	-0.08229076117277145	-0.14650170505046844	0.4644821882247925	0.4719620943069458	-0.22875116765499115	-0.08648275583982468	-0.03279324248433113	-1.1222355365753174	-2.4411137104034424	-1.9270715713500977	-1.723860740661621	-1.432000994682312	-1.1037532091140747
DKK3	DKK3	0.2562432587146759	0.39279893040657043	0.752102792263031	0.735590934753418	0.14297355711460114	-0.12657728791236877	0.5889544486999512	0.48809027671813965	-0.17427188158035278	0.043102752417325974	-0.20011508464813232	0.286655455827713	0.9756188988685608	-0.2821219861507416	0.0959358885884285	0.011172345839440823	0.22624681890010834	0.706244945526123	-0.14925959706306458	-0.01047052163630724	0.8961564302444458	0.2853269875049591	0.09715092182159424	0.14441384375095367	0.31158071756362915	-0.4216580390930176	-0.14161333441734314	0.04827215522527695	-0.4395483434200287	-0.2480151653289795	2.0699779987335205	1.213250756263733	1.6134458780288696	1.6543834209442139	2.4758808612823486	1.7797234058380127
DLL1	DLL1	2.612276077270508	2.3007421493530273	2.8510024547576904	-1.5486317873001099	-1.350164771080017	-2.076620101928711	-1.52877938747406	2.135634422302246	2.135634422302246	-1.4305766820907593	-1.5821998119354248	-1.1961215734481812	3.9918274879455566	-1.7478476762771606	1.3296418190002441	-0.18820898234844208	-1.2721539735794067	-1.2339718341827393	-1.6387733221054077	-1.3201175928115845	-1.329540729522705	-0.9175482392311096	-1.0008598566055298	-1.3471506834030151	-1.1086641550064087	-1.0614001750946045	1.2577474117279053	-1.184004306793213	2.57444429397583	-0.4204709827899933	1.0793012380599976	0.6343607902526855	1.1205265522003174	0.748742938041687	0.4251722991466522	-0.005170608405023813
DMRT2	DMRT2	1.338602066040039	2.1597933769226074	3.355881452560425	-0.7009564638137817	-0.6162014603614807	-0.7871388792991638	-0.6976757049560547	1.7361797094345093	0.6628167033195496	-0.8177314400672913	-0.8621013164520264	-0.5331970453262329	-0.7635610699653625	-0.5640841126441956	0.8780953288078308	-0.7377814054489136	-0.8861725330352783	-0.7785674333572388	-0.29083749651908875	-0.5182226300239563	-0.9593942165374756	-1.2449618577957153	-0.9737241864204407	-1.1279432773590088	-1.0696396827697754	-0.8748371005058289	0.6518236398696899	-0.8326689004898071	2.3517370223999023	-0.71895432472229	0.9566085934638977	0.8364459872245789	0.9375787973403931	1.0702027082443237	0.7145852446556091	-0.4788910150527954
DNAH3	DNAH3	0.6891643404960632	0.14441384375095367	0.3777312636375427	0.5053068995475769	0.15796060860157013	0.40412649512290955	0.7287226915359497	0.1987215131521225	-0.05050361156463623	0.022341325879096985	0.10764008015394211	0.08477731794118881	0.4524247348308563	1.1496829986572266	-0.038887761533260345	0.8655189871788025	0.7987627387046814	-0.1639755517244339	-0.17830681800842285	-0.16276046633720398	0.0035259388387203217	-0.24037310481071472	0.32829514145851135	0.2765405774116516	0.49753499031066895	-0.3148583173751831	0.08236884325742722	-0.20395053923130035	-0.5350258946418762	-0.2508341372013092	-2.7124335765838623	-0.6644405126571655	-0.34680846333503723	-2.215909481048584	-0.9658728241920471	-1.015967845916748
DNAJB6	DNAJB6	-0.44103434681892395	-0.4689076244831085	0.1790589541196823	0.5234419703483582	2.2520241737365723	1.1384941339492798	0.4525362253189087	-0.6872762441635132	-0.6914724707603455	0.8800753951072693	1.7866109609603882	0.22812965512275696	0.33202600479125977	0.8252277374267578	-0.6584020256996155	2.025622606277466	1.6291416883468628	0.7594101428985596	-0.8874544501304626	-0.6569985747337341	1.599736213684082	0.2808321714401245	-0.6729836463928223	-0.4124077260494232	-0.8974699974060059	-0.08547969907522202	-0.578304648399353	-0.6365526914596558	-0.5536138415336609	0.7414466142654419	1.9109760522842407	2.129747152328491	1.8549838066101074	1.8024250268936157	1.7927449941635132	1.9874564409255981
DNAJC15	DNAJC15	2.056511878967285	1.5079460144042969	-0.32637643814086914	-0.19802476465702057	-0.8701022267341614	-0.8398301005363464	-0.15797059237957	1.8539111614227295	2.220928430557251	0.22079162299633026	1.2210891246795654	-0.7499017715454102	-1.8547403812408447	0.43445301055908203	2.298168897628784	-0.8012401461601257	0.15189950168132782	-0.6104239225387573	-1.0051363706588745	0.6855284571647644	0.3037467300891876	0.6328663229942322	-0.8904527425765991	-1.1873960494995117	-1.2156729698181152	-0.9500156044960022	0.02676485851407051	-0.7528976798057556	0.9154011011123657	-1.2365944385528564	1.2077518701553345	0.8621330261230469	1.0081055164337158	1.3764712810516357	1.10718834400177	1.1323833465576172
DNAJC4	DNAJC4	0.4506268799304962	-0.3148583173751831	-0.41680362820625305	-0.05187010020017624	0.14302222430706024	-0.5837226510047913	1.044875979423523	-0.49931323528289795	0.13569405674934387	0.36409181356430054	-0.39660874009132385	-0.5126902461051941	0.1179862767457962	0.8886720538139343	-0.1787155419588089	0.45586463809013367	0.2909965515136719	-0.3853960633277893	0.1962100714445114	-0.6379343271255493	0.0719626396894455	0.8206447958946228	0.673697292804718	0.2713344097137451	0.5171337723731995	0.18977683782577515	0.8206447958946228	0.7748765349388123	0.7859410047531128	0.5360279679298401	1.550311803817749	1.5030450820922852	1.4851726293563843	1.5141369104385376	1.5556174516677856	1.5129197835922241
DNAJC5B	DNAJC5B	0.06555943936109543	0.4251722991466522	0.6870341897010803	0.2842603921890259	0.669611930847168	0.20630379021167755	0.22532382607460022	0.7148968577384949	-0.05652664601802826	0.20147566497325897	0.565826952457428	0.8323163986206055	0.5241380929946899	0.46758902072906494	0.4706799387931824	0.14627960324287415	0.7768930196762085	0.8836817145347595	1.004138469696045	0.7845168113708496	-0.13567085564136505	-0.38070449233055115	-0.8235514760017395	-0.1785978227853775	-0.5377290844917297	-0.5738228559494019	-0.35716819763183594	-0.601465106010437	-0.37021657824516296	-0.20938456058502197	-1.66179621219635	-1.2289429903030396	-0.7727713584899902	-0.8844535946846008	-1.3756765127182007	-0.7254483699798584
DNAJC5G	DNAJC5G	-0.3191898465156555	-0.09596215933561325	-0.1886085420846939	0.1447007805109024	-0.09220138192176819	-0.03598730266094208	0.034671418368816376	0.39444753527641296	0.30902594327926636	-0.05632227286696434	0.5125669836997986	0.05897163227200508	-0.17621588706970215	-0.07796519249677658	-0.06510013341903687	-0.36546120047569275	0.015252414159476757	0.24831251800060272	0.40391260385513306	0.8080337047576904	0.19782069325447083	0.9244412779808044	1.2928192615509033	0.1833639144897461	-0.04882476106286049	0.5659053921699524	0.6997142434120178	0.3704529106616974	-0.3076540231704712	-0.24824152886867523	-0.8242114782333374	-1.490945816040039	-1.383259654045105	-1.7565598487854004	-0.5095633864402771	-1.5561652183532715
DNAJC8	DNAJC8	0.42635035514831543	0.4239242672920227	0.15305450558662415	0.45499569177627563	-0.8518622517585754	-0.5275290012359619	0.23250316083431244	0.4841899275779724	0.3871455788612366	-0.40611913800239563	0.7127902507781982	0.34578174352645874	-0.21617867052555084	-0.0020136558450758457	0.9198801517486572	-0.449581503868103	-0.44568392634391785	-1.0256646871566772	-0.7406835556030273	-0.8303353190422058	0.6123583912849426	0.6629652380943298	0.5528611540794373	0.1699414700269699	0.11670130491256714	-0.2327815145254135	1.065394639968872	0.6927076578140259	1.3127247095108032	0.8805489540100098	1.6478029489517212	1.6117029190063477	1.679856777191162	1.5170435905456543	1.700452208518982	1.9335401058197021
DNASE1L3	DNASE1L3	0.49612224102020264	0.19461940228939056	-0.06589630246162415	-0.21980878710746765	-0.16490033268928528	-0.2595186233520508	0.9296085238456726	-0.30343762040138245	0.8100278377532959	0.6065051555633545	-0.3814091384410858	1.0721074342727661	0.1469864398241043	-0.15673701465129852	-0.3831578195095062	0.27408507466316223	0.14004051685333252	-0.17559315264225006	0.32930195331573486	0.16465796530246735	0.14196687936782837	-0.4268169403076172	-0.26960116624832153	-0.13039734959602356	-0.17453895509243011	0.24425752460956573	0.4203641712665558	0.0746631845831871	0.7814619541168213	0.651572585105896	-1.7638483047485352	-1.6523741483688354	-0.9715709090232849	-0.6603075861930847	-0.9374004602432251	-0.97092604637146
DNER	DNER	1.793663501739502	3.2755844593048096	3.5878422260284424	-1.8753435611724854	-1.5198638439178467	0.1437581330537796	-2.0651092529296875	3.7173569202423096	1.7927449941635132	-0.7597302198410034	-2.1886045932769775	-1.9693691730499268	0.698950469493866	-1.8599402904510498	2.074288845062256	-1.5035369396209717	-1.8402128219604492	-2.2554519176483154	-0.680415153503418	-1.5210096836090088	-1.682144284248352	-2.360018014907837	-1.2531511783599854	-0.9701446890830994	2.360010862350464	-2.24041485786438	2.4717514514923096	-1.2144646644592285	3.439439296722412	-2.0104455947875977	2.983283042907715	2.3293800354003906	2.296110153198242	2.3640711307525635	2.4666295051574707	2.290762424468994
DNM2	DNM2	-0.6498334407806396	0.6131642460823059	0.7760366201400757	-1.1126707792282104	0.5613617300987244	-0.2394254058599472	-0.6404213309288025	0.9609624147415161	-0.3864583671092987	-0.46193817257881165	0.9381313323974609	0.4713873863220215	-0.8382827043533325	-0.8246755003929138	-0.5568797588348389	0.78122878074646	-0.89955073595047	-0.5688604712486267	0.8494391441345215	1.1559804677963257	-0.7998181581497192	-0.6073955297470093	0.8462285399436951	0.42635035514831543	1.78780996799469	1.1246739625930786	-0.6359556317329407	1.1966148614883423	1.366866946220398	1.4480798244476318	2.0537467002868652	2.6439168453216553	2.3317501544952393	2.248342752456665	2.0503766536712646	1.7135729789733887
DNM3	DNM3	2.8271782398223877	3.2956855297088623	3.439439296722412	-1.674644947052002	-1.5786575078964233	-1.6801507472991943	-1.1098078489303589	3.439439296722412	2.371112823486328	-1.5260100364685059	-1.8753435611724854	-1.372705101966858	-1.1680052280426025	-1.4990431070327759	2.0970711708068848	-1.5886430740356445	-1.0583325624465942	-1.3492037057876587	-0.7736683487892151	-1.5426052808761597	-1.7026621103286743	-1.7729747295379639	-1.9144978523254395	-1.871273398399353	-1.8599402904510498	-1.7587473392486572	2.8425066471099854	-1.847184181213379	3.6490936279296875	-1.7139785289764404	0.4197966456413269	0.4521375298500061	0.5388595461845398	0.5569191575050354	0.2857438921928406	0.0321708507835865
DNMBP	DNMBP	-0.051676176488399506	-0.2249646782875061	-0.5716437101364136	0.5882963538169861	0.1660783588886261	0.027248704805970192	0.05746544897556305	-0.22834953665733337	0.868728756904602	0.14557291567325592	0.26860129833221436	0.5992329716682434	0.4841899275779724	-0.17235371470451355	-0.042604684829711914	0.5259914398193359	0.6004574298858643	1.0705286264419556	1.2760685682296753	0.8765687346458435	-0.5224568843841553	0.21160659193992615	-0.37396058440208435	-0.17108498513698578	-0.45826444029808044	-0.5915486812591553	-0.15472176671028137	0.644990861415863	-0.05334616079926491	0.04286225512623787	-1.8656286001205444	-1.4897229671478271	-0.8177314400672913	-1.0002375841140747	-0.8762403130531311	-1.0033477544784546
DOCK1	DOCK1	1.591568112373352	1.5283734798431396	1.8107967376708984	-0.45815128087997437	-0.667801022529602	-1.092915654182434	-0.4143787622451782	1.5784040689468384	2.01904034614563	-0.7381064295768738	-0.9107180833816528	0.311475545167923	-0.24111296236515045	0.02571067214012146	1.9109760522842407	-0.4713454842567444	1.0751683712005615	-0.6530709266662598	-1.2125192880630493	-1.1445200443267822	-0.8591981530189514	-1.2575783729553223	-1.3391330242156982	-1.3082072734832764	-0.9661198258399963	-1.1961215734481812	0.10019230842590332	-0.1958802193403244	1.5764844417572021	-0.09333591163158417	0.5537270903587341	0.7574269771575928	0.584148108959198	0.8210574984550476	0.5637006163597107	0.13247649371623993
DOCK10	DOCK10	1.8661867380142212	2.4132349491119385	2.6370623111724854	-2.4201478958129883	0.5939339399337769	-0.528794527053833	-2.0364718437194824	2.4957897663116455	0.8438713550567627	-1.9370678663253784	-0.8633221387863159	-1.7372195720672607	-1.6429274082183838	-1.0314772129058838	1.0233138799667358	-0.21107117831707	-1.544512152671814	1.7211891412734985	-1.7853829860687256	1.6029373407363892	0.44027790427207947	1.0914251804351807	0.5162457823753357	0.2471209615468979	-0.855536699295044	-0.7831091284751892	0.4243122935295105	-0.761765718460083	2.631650686264038	0.5703644156455994	1.0660053491592407	1.1508409976959229	1.219990611076355	1.302659034729004	0.908083975315094	0.33301493525505066
DOCK3	DOCK3	2.174030065536499	2.110391855239868	1.7998411655426025	-0.989294707775116	-0.40221667289733887	-1.1655265092849731	-0.7803229093551636	1.6282410621643066	1.8024250268936157	0.30453112721443176	-0.947019100189209	-0.5922913551330566	-0.7355469465255737	-0.572959303855896	1.3118606805801392	-0.2575160562992096	-0.39207029342651367	-0.9787943363189697	-0.9647293090820312	-0.09407860785722733	-1.1690573692321777	-1.1114799976348877	-1.4455463886260986	-1.368633508682251	-1.1984248161315918	-1.122661828994751	1.8549838066101074	-1.1812491416931152	1.8652644157409668	-0.9206420183181763	0.861919641494751	1.1057156324386597	0.86125248670578	0.9018856287002563	0.8067858219146729	0.498065710067749
DOCK9	DOCK9	1.7012341022491455	1.3678200244903564	1.159618854522705	-0.8044021129608154	-0.10801190882921219	-1.0633889436721802	-0.9043321013450623	1.1649247407913208	0.39319342374801636	-0.509375810623169	-0.8376297354698181	-0.9062319397926331	-0.7642324566841125	-0.03565797954797745	1.2573004961013794	0.8028056025505066	0.8850475549697876	-0.6474494338035583	-1.004887342453003	-0.8103494644165039	-0.4226892292499542	-0.3874701261520386	-0.4268169403076172	-0.6734246015548706	-0.5515187382698059	-0.599879264831543	1.2104222774505615	-0.43365150690078735	2.056511878967285	-0.27086371183395386	1.1976535320281982	1.044647455215454	1.1623047590255737	0.9648957252502441	0.8370649218559265	0.2180119752883911
[truncated: 1,768 more rows]

## Sheet: 1440 most variable DEGS
SYMBOL	Info0	Colinfo 1	H1446 UA Fr	H1411 UA Fr	H1446 UA Sp	H1411 UA AD10	H1339 UA AD1	H1411 UA AD1	H1339 UA AD10	H1404 UA Fr	H1339 UA Fr	H1404 UA AD1	H1401 UA AD10	H1423 UA AD10	NFCs	BM MSCs	H1401 Fr	H1401 AD1	AT MSCs	H0991 SVZ AD1	H0980 GM AD1	H0980 WM AD1	H1004 HPC AD1	H1004 SVZ AD1	H0980 HPC AD1	H0980 SVZ AD1	H0995 HPC AD1	H0995 SVZ AD1	GM1 Fr	GM AD1	WM Fr	WM AD1	SVZ Sp1	SVZ Sp3	SVZ Sp4	SVZ Sp5	SVZ Sp2	GSC SP
[truncated: 1,440 more rows]

## Sheet: KEGG pathways
20 chart records	Right-click and select 'Save Target As' to download results Download File
[truncated: 21 more rows]

[truncated: 12 more sheets: ribosomes, Ecm, Axon guidance, Biokarta pathways, Erk, anti-apoptosis, 224 most variab. DEGs-stringent, 107 up in ADH, 117 down in ADH, KEGG alt analysis, Wnt, Ark2]
